# Supplementary material for: Structural and functional properties of a plant NRAMP-related aluminum transporter
Source: eLife. 2023 Apr 19;12:e85641. doi: 10.7554/eLife.85641 (PMC10115441; doi:10.7554/eLife.85641)
Supplement: Figure 1—source data 1. [file elife-85641-fig1-data1.zip]

Archive with 2 entries (1 files):
- Figure 1-source data/
- Figure 1-source data/Figure1.xlsx
