# Supplementary material for: Structural and functional properties of a plant NRAMP-related aluminum transporter
Source: eLife. 2023 Apr 19;12:e85641. doi: 10.7554/eLife.85641 (PMC10115441; doi:10.7554/eLife.85641)
Supplement: Figure 1—source data 1. [file elife-85641-fig1-data1.zip › Figure 1-source data/Figure1.xlsx]

## Sheet: Figure1A
SiNRAT1
LPR50
Mn
	NORMALIZED DATA
			Concentration Mn (uM)
Cycle Nr.	Time (min)		0	1	5	10	25	50	200	400	0	1	5	10	25	50	200	400	0	1	5	10	25	50	200	400	0	1	5	10	25	50	200	400	0	1	5	10	25	50	200	400	0	1	5	10	25	50	200
1	-6.50232		124.431	126.686	139.253	136.515	146.204	151.129	159.686	165.359	129.041	125.797	137.623	143.97	155.512	163.19	169.704	173.83	127.336	121.464	137.474	137.745	147.867	159.598	165.946	177.275	131.792	132.636	139.068	150.128	157.585	169.008	166.808	171.167	101.562	105.579	110.65	114.725	104.01	131.338	126.477	143.172	131.144	143.774	149.456	156.893	162.391	154.731	174.595
2	-6.43507		119.804	123.404	136.054	134.978	138.17	145.349	152.313	163.144	115.151	121.343	131.25	136.724	151.002	158.971	162.593	169.744	122.472	118.83	133.652	132.409	147.18	156.707	159.378	168.29	131.684	127.485	136.787	145.632	154.149	167.025	163.75	170.074	100	102.72	110.949	113.416	102.732	127.864	126.081	139.863	131.582	142.911	150.63	157.074	162.672	156.1	170.744
3	-6.3684		117.039	120.235	131.653	133.614	137.936	142.446	150.855	162.545	114.2	115.261	130.684	135.921	146.743	151.921	155.781	160.262	118.961	119.737	135.516	131.803	142.962	154.913	156.189	167.739	127.081	125.169	136.336	145.761	150.978	162.04	162.985	168.095	99.1233	101.582	108.055	110.222	101.96	126.497	123.902	136.782	126.868	140.431	145.733	152.92	161.049	155.096	169.547
4	-6.30198		117.686	122.001	133.854	133.738	139.73	141.613	148.865	162.186	114.551	113.814	125.566	134.032	145.49	153.337	156.409	160.262	119.857	117.577	129.783	125.303	141.442	150.629	149.838	165.42	127.49	126.091	133.436	144.681	152.326	162.21	158.312	162.629	96.3014	99.5559	104.714	109.644	102.317	124.169	121.888	134.956	125.09	136.981	143.929	149.88	159.051	138.272	164.531
5	-6.23532		115.216	119.67	131.883	130.714	135.803	139.301	145.641	153.144	111.844	113.113	125.394	131.47	143.625	148.888	153.391	159.451	116.749	116.13	131.321	123.299	137.003	146.854	151.973	156.783	123.575	123.459	129.135	138.335	142.627	158.64	157.321	160.384	95.1233	97.9184	103.669	106.967	101.426	121.877	120.106	132.864	124.086	133.127	143.729	147.08	155.587	135.412	162.233
6	-6.16865		115.02	118.198	129.529	125.335	131.357	137.608	143.762	152.695	109.57	113.091	124.286	130.59	139.866	144.236	149.746	157.205	112.909	117.664	128.268	124.441	138.328	145.944	146.135	159.739	121.618	120.265	129.895	136.896	142.865	155.241	157.066	157.784	96.4932	96.9747	103.759	107.423	100.772	121.582	119.941	130.24	124.292	134.286	141.695	144.461	151.748	132.157	160.777
7	-6.10172		114.353	118.493	133.777	126.202	129.199	134.059	144.295	149.581	111.327	111.576	123.573	130.098	137.945	146.634	148.312	153.057	113.22	114.813	126.987	116.915	134.232	145.649	151.243	156.551	124.349	121.93	127.4	138.566	143.103	154.023	151.147	158.287	94	97.1968	103.431	104.929	98.7229	118.995	117.729	131	123.21	132.399	139.977	145.304	150.281	134.895	158.22
8	-6.03533		112.392	117.338	131.73	125.83	132.787	136.72	139.305	149.76	111.554	111.169	120.915	129.27	138.196	142.589	148.133	153.493	112.013	112.46	123.701	118.802	133.914	141.954	146.324	153.014	118.24	119.456	123.669	133.53	138.953	149.49	150.807	156.307	93.8356	96.0033	100.328	105.172	100.594	119.438	117.498	131.837	123.725	130.108	139.576	141.722	148.564	135.96	155.502
9	-5.96865		109.824	115.278	122.799	122.831	129.303	134.704	137.398	147.186	109.963	112.028	121.998	128.571	139.003	142.271	145.952	152.807	112.361	108.897	122.582	119.501	129.843	137.644	146.135	151.652	119.273	117.229	123.051	133.428	138.742	147.762	149.646	155.066	94	94.9487	101.104	105.841	98.9902	117.591	116.078	126.854	119.964	129.137	137.801	141.361	151.748	135.534	153.528
10	-5.90198		110.059	112.562	134.033	120.699	127.743	132.285	136.698	146.138	109.198	109.473	120.989	127.769	137.444	139.786	147.864	151.809	108.265	109.35	120.881	119.385	128.347	139.143	145.27	148.116	114.476	116.847	122.861	130.473	135.941	147.252	146.786	152.733	92.137	92.756	99.5525	103.103	100.059	117.295	117.993	128.832	120.453	127.655	136.913	141.541	145.599	134.317	152.006
11	-5.83507		109.863	111.906	125.665	121.319	130.265	134.516	136.221	146.437	108.64	110.129	122.835	123.706	134.994	140.133	146.519	149.033	109.49	111.358	120.252	117.428	129.156	141.178	142.486	147.101	113.917	116.419	120.794	132.04	135.544	147.62	145.313	153.501	92.5479	92.312	99.284	102.525	99.5545	115.373	114.922	124.952	122.875	125.876	134.278	136.153	144.195	133.617	150.162
12	-5.76867		108.039	114.056	119.959	122.137	126.989	134.973	137.454	145.719	106.718	110.197	120.497	125.983	134.967	139.497	144.966	152.121	109.6	110.387	118.69	118.872	121.506	138.849	140.865	147.913	114.39	114.62	119.606	129.985	134.434	146.601	142.538	152.142	91.6164	92.6728	98.1802	101.582	98.3962	115.041	115.451	123.925	120.247	127.736	134.565	137.237	142.353	131.853	148.9
13	-5.70198		106.353	115.075	121.955	120.426	124.051	132.258	136.585	141.946	109.611	110.491	117.47	124.56	133.185	138.226	141.56	149.314	107.405	110.991	118.038	115.564	122.437	137.697	141.595	146.551	113.315	114.665	120.223	129.753	136.179	141.898	143.302	149.424	90.411	92.8115	98.2697	101.004	99.9703	114.006	113.998	124.648	119.346	125.849	132.847	134.798	142.478	133.435	149.288
14	-5.63533		106.137	112.947	122.544	116.981	126.625	131.667	133.67	143.653	109.053	108.637	117.52	123.784	133.073	137.388	143.621	148.378	105.504	109.458	118.178	115.61	120.696	138.26	139.757	146.261	111.572	113.36	120.01	129.008	134.725	146.657	142.679	150.162	90.9041	93.0336	97.3747	100.639	99.2278	111.936	114.361	122.176	119.088	124.232	131.873	134.166	140.699	130.301	149.223
15	-5.56867		106.549	110.435	120.164	117.526	124.909	134.274	131.735	144.311	105.808	108.004	117.667	125.492	130.624	137.128	142.516	149.158	104.26	106.975	115.404	116.17	122.952	137.296	137.649	145.246	112.497	113.428	120.247	126.542	132.875	144.193	142.622	152.939	90.7123	90.5912	95.5549	100.183	97.6834	109.202	111.093	121.833	117.8	124.016	130.699	135.43	139.919	132.248	146.99
16	-5.50198		106.824	113.038	119.754	116.956	127.509	131.29	134.174	144.76	106.718	107.891	118.578	124.767	132.879	135.683	142.277	149.626	106.235	107.255	114.589	115.471	119.593	136.091	136.73	146	107.894	114.17	119.011	122.713	132.082	142.408	142.198	151.61	91.1781	91.2018	97.1659	100.091	97.03	112.01	112.38	120.046	117.079	123.1	129.553	132.751	140.044	131.366	146.893
17	-5.43507		105	113.06	122.006	118.047	121.477	130.376	132.128	144.431	107.524	109.202	116.757	120.782	130.791	136.232	140.454	147.318	104.992	107.99	114.192	113.863	122.903	133.842	133.595	145.507	110.54	113.225	118.227	124.743	128.409	141.955	143.529	149.365	88.7397	91.174	95.2864	98.0529	98.1883	110.902	113.734	120.578	116.383	121.159	128.121	133.384	138.015	133.009	146.019
18	-5.3684		105.196	112.608	121.494	117.824	125.637	132.446	132.268	140.329	106.222	106.014	115.428	121.325	132.795	138.197	143.382	146.85	107.076	107.817	117.409	117.055	120.304	136.466	134.838	143.797	109.142	111.696	118.061	125.051	131.369	140.482	140.3	145.613	89.0411	90.7022	95.6444	98.1138	96.7627	111.123	113.041	120.008	114.941	122.291	128.78	134.136	141.011	129.571	147.184
19	-5.30198		102.667	110.955	120.394	115.964	122.881	130.86	132.408	140.958	103.452	108.953	116.486	121.817	130.262	132.592	139.11	145.696	104.663	108.206	114.542	115.564	120.231	134.913	136.162	141.594	107.98	115.092	117.847	125.797	129.968	144.108	138.686	148.095	89.726	89.9806	95.0179	97.2011	95.6638	108.278	112.083	120.654	115.945	120.566	128.265	131.066	138.265	130.575	144.369
20	-5.23507		104.059	111.589	117.042	116.262	121.737	128.011	131.763	139.132	107.234	106.331	112.968	120.575	129.399	133.545	139.976	149.595	106.107	107.86	115.358	112.139	121.579	134.324	134.514	142.377	108.884	113.878	113.593	123.947	129.149	142.521	138.771	143.959	88.9041	90.2026	94.9582	97.2011	96.9409	107.317	111.423	117.801	115.842	121.159	126.088	133.203	136.517	127.624	144.175
21	-5.16867		104.118	111.408	119.55	117.724	121.789	129.651	134.931	140.389	106.304	107.845	113.312	122.93	133.352	133.603	138.154	145.103	104.315	104.707	112.002	111.883	119.667	134.538	131.568	144.174	109.68	113.99	115.779	122.559	130.312	138.47	139.564	146.677	88.8493	89.0369	94.2422	97.5053	94.6837	106.43	112.975	116.851	114.709	121.321	126.747	130.734	135.893	128.78	145.081
22	-5.10173		103.431	112.494	118.91	115.667	124.493	128.522	131.091	141.707	105.312	105.358	116.314	119.099	129.259	132.389	141.141	150.281	104.882	105.787	115.358	113.117	119.004	134.726	133.108	142.58	108.475	111.673	116.35	120.786	126.823	137.762	137.411	146.499	86.7123	89.0647	93.6158	96.2884	95.0995	107.169	109.838	120.236	113.112	121.159	125.401	131.126	134.769	127.502	141.974
23	-5.03533		102.706	112.177	116.837	114.898	123.011	128.71	130.95	139.461	106.676	108.049	117.224	120.445	128.536	130.945	136.929	145.727	104.059	104.491	112.794	112.302	120.255	135.1	131.486	142.174	108.303	111.561	112.761	121.84	127.748	137.762	139.054	144.225	87.2603	89.8973	93.5859	95.467	95.4559	106.393	109.871	121.643	116.203	120.27	126.317	131.607	134.551	127.016	142.265
24	-4.9684		103.275	109.054	117.042	114.898	124.415	128.871	127.334	133.892	106.346	105.924	116.265	118.556	130.874	132.043	140.006	144.916	103.657	107.04	113.89	113.653	118.686	131.754	135.027	141.333	109.099	111.966	116.16	120.298	126.295	137.989	135.939	140.532	88	89.5365	95.1671	95.7104	94.951	107.169	110.036	120.312	113.318	119.946	123.74	128.326	136.517	126.833	140.356
25	-4.90173		104.333	110.05	120.189	114.774	123.687	128.038	133.081	139.461	104.217	106.624	115.896	116.278	128.202	131.523	137.138	139.894	101.097	105.528	112.351	113.397	118.563	132.53	128.595	144.377	108.195	110.256	117.134	118.936	128.515	136.997	135.457	143.102	85.7808	89.8973	92.8699	96.4709	95.3965	105.432	111.093	116.052	112.313	118.383	123.855	128.868	132.366	127.715	140.906
26	-4.83533		102.098	110.276	119.396	117.105	123.765	127.258	128.708	137.335	105.643	105.517	112.156	118.064	127.533	132.274	138.751	143.606	100.128	104.016	111.559	112.535	116.846	129.478	131.081	142.493	107.313	109.784	114.14	119.861	125.846	135.326	134.891	143.516	87.3151	87.8712	92.0346	96.9273	95.1589	106.024	109.574	118.714	113.885	121.267	125.515	129.741	133.177	124.977	141.586
27	-4.7684		103.882	110.389	120.01	111.874	121.789	128.091	127.979	138.204	104.589	105.743	113.238	116.77	126.865	132.014	139.289	139.988	103.474	105.55	110.953	110.764	115.866	131.995	131.135	143.507	107.313	110.414	114.33	118.32	126.533	133.399	137.043	137.932	85.7808	88.121	92.2733	96.8664	95.2183	106.837	108.98	117.307	114.889	116.442	124.112	127.243	132.772	126.681	143.074
28	-4.70173		103.49	108.963	116.607	116.187	120.125	130.565	133.053	138.772	104.568	105.019	113.656	116.667	129.788	130.685	135.733	139.27	101.426	103.628	109.299	111.883	117.68	128.916	133.946	142.377	108.26	107.895	117.253	118.628	127.193	136.289	135.741	141.064	86.6301	88.0377	92.4821	95.0411	94.0303	103.917	110.036	118.068	114.967	118.733	124.198	127.393	134.457	125.92	139.838
29	-4.63507		102.902	110.684	118.066	113.089	118.929	126.505	127.782	136.377	102.398	104.59	112.992	115.528	129.204	130.829	135.435	142.389	102.487	102.526	110.58	110.019	117.116	128.407	128.27	140.87	106.883	106.725	113.902	119.193	128.33	133.626	134.325	142.363	86.1644	88.01	93.0489	97.0186	95.4262	105.654	106.735	115.063	113.395	119.164	122.05	126.43	131.242	126.437	137.638
30	-4.56842		101.549	109.756	117.119	113.535	120.411	127.446	129.437	136.886	104.899	104.183	112.648	115.01	128.118	128.2	134.628	139.769	101.006	103.002	111.955	112.721	115.841	130.067	130.838	142.058	108.453	111.516	111.74	120.144	124.974	135.949	134.664	141.92	86.0274	88.232	92.1539	95.0411	96.1093	104.25	107.758	115.405	113.009	119.057	123.568	128.146	133.458	127.076	139.45
31	-4.50173		103.98	111.295	115.916	113.585	119.917	125.753	128.091	134.491	104.837	105.539	113.976	115.321	124.165	132.014	135.076	141.953	101.353	102.894	111.349	111.37	118.955	129.96	131.189	140.609	107.722	108.052	112.357	116.624	125.714	135.524	134.126	141.3	86.3836	87.0108	91.4976	94.1588	94.7431	104.73	107.362	113.655	113.292	120.081	123.74	125.647	133.614	128.354	138.997
32	-4.43508		103	107.424	119.703	111.998	119.397	125	128.483	130.09	103.535	105.426	111.811	116.071	122.912	130.28	134.449	145.29	100.805	103.217	109.462	110.811	115.743	126.747	129.838	142.464	107.744	106.725	113.641	118.037	124.022	132.408	132.625	140.148	86.0274	86.5667	91.1098	94.676	92.8423	104.619	107.56	113.085	112.339	118.14	122.337	128.296	134.332	125.799	138.576
33	-4.36842		101	107.56	116.223	105.503	119.215	126.237	126.969	130.659	103.638	104.544	113.681	116.408	125.251	128.518	133.403	143.45	100.823	101.555	109.951	109.809	113.83	127.684	126.73	138.348	107.615	108.772	111.668	117.292	124.815	132.776	132.455	139.852	84.9863	87.7047	91.9153	95.5583	96.0202	103.585	107.296	113.009	111.978	117.466	121.649	127.182	131.742	128.354	136.861
34	-4.30148		103.627	108.352	113.971	105.925	117.577	125.161	128.483	129.85	103.1	105.132	110.704	116.123	125.529	127.564	132.268	139.613	99.5612	103.045	109.765	109.716	117.165	126.024	128.811	140.957	107.485	106.77	111.193	119.733	123.864	133.513	136.619	138.759	86.1918	87.6492	91.2888	94.5239	94.0303	104.508	106.669	112.248	112.803	117.628	123.11	126.52	128.87	126.255	135.275
35	-4.23508		104.941	109.28	114.074	105.801	121.607	125.914	128.287	128.443	103.721	104.024	112.525	115.89	124.805	125.137	133.074	138.116	100.329	103.606	111.186	111.417	114.787	125.462	129.946	138.29	105.679	105.556	114.663	116.701	125.476	134.023	134.41	137.962	85.7808	87.2884	93.3473	93.0027	94.3867	104.176	106.372	113.808	113.936	117.143	120.848	124.202	131.554	126.194	136.57
36	-4.16842		104.333	107.922	113.357	105.231	118.929	124.624	126.717	126.946	103.162	104.816	114.567	117.21	125.974	123.635	133.343	138.054	100.512	101.684	109.881	109.716	115.669	127.657	130.541	138.493	106.324	105.691	112.928	116.264	124.445	130.963	134.41	138.198	85.9726	86.0672	90.4833	93.5503	93.6442	104.324	107.659	111.563	113.138	115.741	121.793	124.955	131.461	123.943	136.117
37	-4.10175		102.882	108.941	112.129	104.487	120.307	122.957	127.923	128.832	103.348	103.979	110.974	114.053	123.664	126.986	131.969	138.303	99.3052	101.987	108.017	110.298	116.626	127.711	125.973	139.362	106.754	106.253	110.171	115.982	122.965	132.918	132.455	138.405	84.8493	85.5398	90.0358	95.3453	94.8322	103.067	107.527	113.351	113.498	115.499	120.074	127.122	129.682	125.099	137.508
38	-4.03483		101.471	107.039	113.05	105.429	117.863	121.828	125.596	128.952	102.728	102.962	112.746	113.173	124.36	127.218	130.326	139.832	100.567	101.857	109.951	110.391	116.062	125.569	127.486	140.348	107.873	108.255	112.524	112.847	122.595	136.317	132.88	139.527	84.3562	85.29	91.1993	92.4551	94.06	102.143	105.348	111.754	111.515	112.83	120.103	124.323	133.208	122.604	136.667
39	-3.96843		101.098	109.733	111.72	106.073	118.045	126.855	126.577	128.832	102.584	104.929	114.296	114.441	125.278	129.269	133.373	140.518	95.9408	101.792	107.76	109.623	115.302	126.774	129.324	137.536	104.861	108.232	109.339	115.647	124.207	132.691	129.538	139.084	84.6849	86.4557	90.5131	94.4326	93.1096	102.143	104.952	113.808	113.756	115.526	121.42	126.911	128.589	125.312	135.21
40	-3.9015		103.294	109.461	116.505	103.594	116.823	125.161	126.549	127.126	104.837	105.019	110.827	115.295	123.524	127.622	132.566	138.116	98.4641	102.418	108.32	107.968	113.708	126.319	128.865	137.217	108.582	106.815	109.363	117.369	124.762	133.286	133.39	137.43	84.7397	86.2059	89.6778	92.3334	93.1987	103.178	105.381	115.519	110.665	115.094	120.361	124.413	129.65	124.277	135.987
41	-3.83508		100.353	104.436	112.334	105.082	117.993	124.704	126.409	128.473	102.46	104.318	112.992	114.105	123.274	127.449	132.088	139.956	97.8607	102.958	109.648	111.067	115.547	127.336	128.054	141.101	105.851	105.915	110.694	116.958	123.547	132.153	133.022	137.459	85.3973	86.5112	88.3353	93.2765	93.466	101.737	106.075	112.971	110.742	115.472	118.786	121.734	128.995	124.551	134.854
42	-3.76843		102.863	110.819	113.869	104.636	119.605	124.059	126.381	126.856	101.158	104.092	111.171	114.907	122.327	127.969	129.967	136.681	100.183	101.749	108.39	106.85	110.373	128.139	126.541	135.391	106.367	106.523	111.716	115.725	122.648	131.898	128.122	138.168	84.9315	85.4011	90.6623	91.6337	93.5551	103.104	105.447	112.552	109.969	115.687	121.191	124.473	130.056	124.46	134.757
43	-3.70175		99.8431	107.764	113.946	106.718	117.811	122.204	124.615	129.491	102.604	104.861	111.59	113.069	122.829	129.789	132.537	141.921	99.5063	101.123	106.828	107.898	115.473	127.256	126.514	131.275	105.141	109.064	109.553	117.035	119.556	129.858	129.907	138.552	83.8082	85.6231	88.4547	91.9684	92.1592	99.4457	106.273	111.297	112.828	115.553	120.762	124.082	129.713	124.551	135.307
44	-3.63483		102.137	108.013	111.566	104.66	117.343	125.081	126.857	127.904	101.55	104.318	112.648	116.382	123.023	128.46	132.178	137.773	98.5006	101.058	105.64	106.198	114.615	125.917	126.568	128.232	107.249	105.353	111.811	115.956	123.335	130.68	132.937	139.291	83.8356	86.4557	89.2005	93.0332	93.3769	102.513	103.731	112.514	110.227	114.34	119.931	123.239	129.401	122.635	134.595
45	-3.56817		101.569	108.081	115.967	104.264	117.629	123.952	126.241	125.808	102.17	103.256	112.5	115.088	122.439	126.582	129.579	142.077	98.3544	102.699	106.968	107.992	115.326	123.534	128.865	128.174	107.055	105.691	111.264	114.491	121.512	125.751	129.482	135.451	84.8767	84.5962	90.7816	92.2117	93.7333	99.5565	103.962	113.351	108.81	113.531	121.42	125.346	125.874	124.551	133.172
46	-3.50177		99.3529	107.402	118.296	107.437	116.667	121.882	127.362	128.144	102.439	101.13	111.491	115.243	123.636	126.466	133.762	138.522	99.1955	102.203	103.845	109.576	115.473	125.462	126.135	129.478	106.948	107.512	110.005	115.339	122.463	130.595	130.7	137.578	83.3151	85.5121	88.037	92.8506	92.4562	101.885	103.797	112.438	110.948	114.636	118.872	122.878	126.467	123.852	133.528
47	-3.43483		102.804	106.383	114.355	105.553	116.979	123.306	127.362	127.605	102.088	105.2	112.648	113.639	122.3	127.42	131.043	139.613	96.3613	98.8987	105.337	109.203	113.119	126.908	126.432	131.188	105.657	107.332	108.959	117.061	121.01	131.501	128.009	138.907	82.8493	84.4019	88.8723	90.934	93.1393	100.222	101.915	112.02	112.056	115.391	117.354	120.59	127.122	124.247	135.34
48	-3.36842		102.941	106.609	112.027	104.859	116.277	122.258	122.26	125.569	102.976	102.419	112.279	113.535	122.272	123.664	133.941	138.771	98.7566	101.835	107.364	108.504	113.291	126.426	128.108	130.493	106.539	104.723	109.482	116.47	120.64	131.048	127.358	138.523	84.3288	84.2909	88.037	90.2038	92.1889	100.85	102.311	110.156	109.711	113.612	120.304	122.697	130.025	121.935	135.307
49	-3.30175		99.1373	107.673	113.639	103.793	117.135	125.027	124.727	127.395	101.633	101.877	110.901	114.312	123.552	123.606	130.834	132.564	98.8663	102.246	106.222	109.879	114.541	124.364	129.757	130.116	105.765	105.983	107.747	117.035	120.745	126.714	126.338	137.43	82.7671	84.9847	88.5442	90.0517	92.575	102.439	101.585	109.814	109.711	112.48	118.184	122.065	129.869	124.916	135.146
50	-2.11688		95.7451	104.368	110.466	106.073	115.497	123.253	119.344	129.85	104.01	103.233	111.909	119.617	123.914	131.407	134.538	146.007	102.03	108.054	107.527	116.705	116.724	134.217	129.297	141.159	106.023	100.135	111.431	116.932	120.349	126.601	130.19	133.264	90.4658	98.5568	104.684	104.959	104.93	112.195	116.045	123.393	83.1015	89.6496	93.6999	95.0331	99.4694	101.947	109.773
51	-2.05385		94.1569	102.49	110.568	106.792	114.951	125.296	118.699	130.269	103.948	101.696	109.227	118.918	121.353	130.107	134.329	144.76	100.073	104.859	107.108	118.476	119.225	132.61	127.568	141.71	105.313	100.81	110.955	114.928	115.988	126.204	124.894	133.53	88.7123	97.28	104.505	105.476	105.613	112.121	115.054	125.029	83.4364	88.9757	93.4422	94.3107	99.4694	101.278	110.906
52	-1.99083		94	102.603	110.261	102.652	116.303	121.613	118.054	128.084	103.514	100.882	109.277	118.064	120.908	128.662	133.373	141.547	101.28	106.716	109.275	114.842	117.484	131.352	126.946	138.174	103.076	100.652	110.718	112.821	118.499	123.484	126.763	132.999	90	96.6417	103.461	104.503	104.604	110.384	113.998	124.876	83.6167	88.221	91.5521	94.5515	99.1885	100.395	110.356
53	-1.92782		95.6863	99.9547	108.316	103.694	111.284	122.903	118.363	123.084	105.209	102.261	107.899	118.297	122.049	127.333	131.551	142.358	99.8354	103.887	106.129	115.028	118.146	131.807	126.216	139.652	103.7	102.047	108.08	114.748	120.481	127.167	128.66	134.86	89.8356	97.7796	101.969	106.602	104.425	109.165	115.517	125.941	83.3333	89.8383	92.1249	93.6785	97.3159	100.061	109.353
54	-1.8648		95	101.992	111.847	104.041	111.596	122.339	119.568	118.024	103.576	101.492	108.12	118.711	120.963	128.778	132.298	143.575	100.658	105.485	108.25	114.842	114.664	131.058	127.297	142	104.388	101.462	111.573	115.185	119.397	125.892	124.639	131.905	89.7808	97.3356	101.909	107.119	105.851	109.313	116.276	123.013	82.0969	88.7062	92.0676	94.4913	97.1598	99.422	108.641
55	-1.80178		93.1373	101.494	107.984	105.131	113.781	123.199	114.83	118.982	102.604	101.04	109.769	117.158	120.991	129.153	135.046	140.455	102.779	106.37	108.157	113.374	115.204	132.61	127.162	138.406	101.269	101.912	108.674	110.637	118.42	125.609	128.151	133.264	89.4795	96.7527	102.267	105.294	104.099	110.606	114.922	122.214	82.7151	87.5202	93.0699	93.829	98.1273	99.6349	109.094
56	-1.73875		92.3922	102.603	110.415	102.925	113.703	120	116.597	115.719	101.716	101.04	110.925	115.554	119.878	127.304	133.373	142.795	99.9086	106.197	105.22	116.17	117.68	126.988	127.405	137.449	102.431	103.081	109.458	112.667	120.27	127.28	126.366	131.226	90.3014	96.725	102.148	103.742	103.564	109.054	113.173	124.648	83.694	88.7871	91.2944	95.4244	98.9076	99.9696	108.673
57	-1.67573		95.549	102.286	107.932	103.173	112.22	121.532	116.961	119.82	104.237	101.402	106.275	117.676	120.212	128.98	130.953	143.107	100.64	106.586	107.201	114.539	116.724	132.316	126.432	135.507	102.517	101.372	108.531	110.894	116.966	123.683	126.961	132.88	89.2055	94.3936	102.685	106.024	104.455	106.948	114.196	122.214	83.1273	87.6011	91.4376	95.304	97.8152	98.6614	107.282
58	-1.61272		93.1961	100.928	109.826	104.338	111.596	123.387	118.251	119.551	103.514	101.379	109.4	116.278	121.464	127.044	134.718	143.107	102.231	104.556	106.898	112.605	116.332	131.888	128	137.826	98.7524	101.552	110.837	111.973	115.803	125.609	127.159	131.226	89.3425	97.058	100.119	105.172	103.683	109.091	112.578	123.013	82.3287	88.3288	92.0389	93.8591	99.1573	98.6005	106.602
59	-1.5497		93.3725	98.4382	108.367	103.743	113.157	122.608	116.905	115.778	103.038	100.113	110.605	119.281	122.439	125.253	129.549	141.142	99.4697	106.392	109.345	114.609	116.111	130.04	129.027	140.609	102.775	101.125	109.672	114.723	115.883	125.241	124.667	133.264	89.0411	96.3919	101.73	101.582	102.317	108.13	113.8	123.583	84.1061	87.3315	92.2108	93.3775	98.2834	99.787	104.951
60	-1.48668		94.3333	99.7057	107.984	104.09	109.62	118.36	115.587	119.611	102.687	102.781	107.677	118.271	121.019	125.397	134.15	139.832	101.079	105.398	106.129	114.445	115.032	130.602	129.108	138.551	101.914	101.889	110.67	113.72	115.539	125.496	125.347	129.719	90.9589	96.9747	100.268	103.042	103.475	106.467	112.909	120.578	82.5348	88.5984	90.7216	93.9795	97.3471	99.3003	105.081
61	-1.42365		93.4706	100.023	109.468	101.661	110.946	120.054	116.989	117.156	102.129	102.103	109.006	113.613	120.212	125.802	130.027	139.021	98.5555	103.325	106.712	112.325	115.964	130.228	126.459	139.391	100.86	100.022	108.246	113.232	115.354	125.014	123.591	130.281	89.4521	96.0866	100.925	103.864	103.089	108.758	112.182	119.627	83.7455	87.9784	91.6667	93.5882	97.9713	98.4484	105.34
62	-1.36038		92.7843	102.173	107.523	102.231	110.972	120.806	119.12	116.677	102.749	103.55	108.022	116.693	121.965	126.293	131.79	140.674	101.061	102.613	106.106	112.069	113.708	129.88	126.162	133.014	102.581	98.4705	109.078	111.382	119.054	125.184	125.573	132.821	89.6438	95.1707	99.9105	104.35	102.376	108.093	111.291	121.529	83.5652	88.1671	90.6357	93.4076	96.5044	97.9617	105.987
63	-1.29735		92.902	100.679	104.197	101.165	107.748	119.677	116.484	116.527	103.473	102.781	106.545	114.933	120.434	125.137	132.626	142.233	98.1715	103.52	106.106	112.558	114.37	127.657	123	138.986	104.28	100.787	107.201	112.025	118.182	123.994	125.347	129.542	88.1644	95.698	102.804	102.981	102.762	107.391	113.668	121.111	83.153	87.6011	92.4399	92.5045	96.598	96.0754	107.055
64	-1.23433		92.6863	100.702	107.728	101.041	110.088	116.505	115.615	117.844	103.286	100.701	109.596	117.003	119.822	127.246	128.712	137.555	99.5246	102.526	105.034	112.162	114.051	128.728	125.757	138.957	102.861	99.5726	108.151	111.177	112.606	123.683	127.754	129.838	89.2603	94.1715	101.521	102.008	102.822	106.282	112.149	121.035	82.9469	88.221	90.8648	93.2872	98.0649	98.6005	105.825
65	-1.17132		94.6078	99.9774	105.706	100.198	112.663	119.57	117.073	118.234	102.005	101.108	107.8	114.312	119.293	125.051	131.431	139.301	98.9578	102.311	102.703	111.999	114.492	129.451	125.838	136.145	102.259	100.945	107.937	110.175	115.856	121.813	125.035	129.572	90.6575	94.227	99.7912	101.795	102.406	106.689	112.116	121.529	82.2514	87.1698	89.433	91.752	97.7216	98.0529	105.922
66	-1.1083		93.098	99.751	106.269	102.529	110.088	115.699	115.699	117.066	100.31	99.7965	105.832	112.604	118.346	125.368	129.997	135.901	98.5555	102.505	108.413	110.601	111.697	127.979	122.541	135.217	99.0536	98.673	108.864	111.28	116.808	123.598	123.11	128.597	88.0548	94.3658	102.118	101.552	101.871	107.945	110.565	120.921	82.9727	87.6011	91.2658	92.655	96.2547	97.9008	104.045
67	-1.04528		93.7059	96.4011	108.214	101.438	109.542	117.608	116.344	121.138	100.847	101.583	107.653	115.114	117.957	123.721	129.609	141.391	98.1715	101.9	104.894	111.859	113.928	127.684	123.108	133.942	101.549	96.8961	107.201	110.56	115.618	123.173	124.809	129.542	88.411	94.5323	98.8962	102.647	100.089	106.319	112.446	119.019	81.9423	87.5741	89.6334	93.9193	96.4107	97.7487	105.113
68	-0.98225		95.0392	99.751	108.598	101.859	107.54	117.554	115.699	117.156	100.661	101.447	107.972	113.639	116.481	124.704	125.874	135.995	99.7989	104.168	107.877	108.364	111.82	127.577	123.622	136.145	101.42	100.315	106.488	110.277	115.328	123.768	122.656	129.217	88.2466	94.8376	100.776	101.825	102.346	105.839	111.522	121.833	81.221	86.1995	92.1821	92.6851	96.161	95.9538	105.663
69	-0.91925		93.451	100.475	106.986	100.421	111.206	120	118.082	118.563	102.253	100.113	107.431	112.914	118.04	121.121	127.995	136.962	97.239	102.008	105.966	112.022	110.888	127.818	125.243	137.246	101.14	99.7976	107.747	111.177	114.931	122.776	125.234	130.606	87.4795	92.7005	98.747	101.369	102.792	105.58	109.904	117.611	81.8908	86.8464	90.2921	90.578	95.4744	95.9233	103.851
70	0		100	100	100	100	100	100	100	100	100	100	100	100	100	100	100	100	100	100	100	100	100	100	100	100	100	100	100	100	100	100	100	100	100	100	100	100	100	100	100	100	100	100	100	100	100	100	100
71	0.0627833		100.49	100.317	100.64	97.8681	95.0338	91.6398	95.4303	94.4012	99.1732	97.5356	96.0876	97.2567	98.1069	95.9838	92.5007	94.7598	98.9578	98.5532	97.9725	97.9963	98.5777	97.6439	93.9189	97.5362	98.8169	98.2006	98.7643	98.3813	97.0666	98.4986	96.0634	94.8597	98.1918	100.278	98.5979	99.3915	97.6834	97.6349	97.3259	100.304	96.677	100.997	101.06	95.7857	97.8464	96.7448	96.7638
72	0.126067		98.8039	100.045	98.3623	96.2568	94.8258	90.457	92.7951	90.6287	98.6978	96.586	93.6762	94.3064	93.0401	94.8281	90.3794	92.1085	98.5372	100.194	96.8539	96.8779	94.8259	96.7871	89.7838	92.6087	99.2687	97.0985	97.2671	99.2806	94.9524	95.2691	92.5234	94.2393	97.726	100.527	97.136	98.5701	94.1491	96.3415	94.2555	92.5447	98.068	98.841	98.9118	96.3877	95.6305	94.4022	93.1068
73	0.189083		98	100.113	99.2323	94.5959	94.4878	87.9839	88.0852	87.9341	98.2844	95.2069	93.2333	92.9607	94.4599	92.2855	87.8697	91.6095	98.1532	99.5897	95.1293	94.082	91.9323	93.1727	88.027	89.6522	98.3867	97.7733	96.3641	97.5334	95.7981	93.3428	87.6805	89.1581	99.1507	97.28	96.9869	96.5622	93.9412	93.5329	92.4067	92.1643	97.0891	98.8949	97.8809	93.4678	94.4132	92.1813	91.068
74	0.2521		99.4118	100.362	97.7738	93.1086	91.9657	83.5753	86.0387	86.7665	100.599	95.546	93.061	92.7795	92.6782	87.5181	87.3618	88.116	100.347	96.3939	96.8539	93.2898	91.7361	90.6827	84.7838	88.8406	100.688	98.6505	95.461	94.3988	92.9704	88.8102	90.371	88.2422	98.6301	98.4735	96.0919	97.627	92.0998	90.983	90.4589	87.4857	96.7027	99.8383	96.3918	93.5882	93.1648	91.2382	88.7702
75	0.315133		98.7843	100.498	96.3408	92.6624	90.5616	82.5269	84.1884	82.3054	99.5453	96.3373	92.938	92.0031	90.4232	88.5582	84.3143	86.3693	97.751	98.9635	95.1993	92.6375	89.0387	88.5141	82.5135	86.7826	97.892	97.9307	93.5124	93.8078	91.9397	88.3853	85.8114	86.2334	98.3288	97.9462	96.0621	95.6495	89.1001	87.9527	87.0584	85.736	97.8104	97.8976	97.5086	90.8188	93.1336	88.3785	87.767
76	0.378133		97.3922	98.325	94.652	91.7452	88.2735	82.7957	83.2632	82.1557	99.4212	94.2799	90.8711	92.6242	89.0312	84.7443	82.5515	83.3749	96.3979	96.4802	92.6591	91.1696	87.1751	86.8541	81.1081	83.6232	99.5483	98.8304	93.6312	93.2425	90.0106	88.3569	83.2342	83.3383	97.4521	97.6964	95.7041	93.2157	88.6843	86.4006	85.3747	83.3397	98.4286	98.7062	94.9885	91.8724	93.1024	88.2568	85.4693
77	0.441167		100.412	96.718	93.3982	90.2826	87.3895	79.5968	80.2075	78.7425	98.4498	95.6817	89.0994	89.6222	87.5557	82.5484	80.7589	80.287	96.3613	96.9769	94.3603	93.7325	87.8127	86.7738	78.2162	82.2029	96.2573	98.3131	91.2548	90.0565	87.685	84.7875	82.6395	81.8316	98.1644	98.0849	93.7351	92.9723	86.9914	84.7376	82.9977	79.8402	97.965	99.0836	96.2772	91.0295	90.4182	84.819	84.0777
78	0.504183		98.0784	97.4649	93.4749	88.2995	85.0754	79.9731	79.1141	76.0778	98.6358	96.9478	90.2067	87.3965	84.8831	81.3638	78.0102	80.2558	98.9395	95.4222	93.4281	90.4939	84.8946	83.6948	78.2703	80.4058	98.3652	96.1538	89.6863	89.9538	84.9366	82.5779	79.8924	77.0458	99.0137	98.9731	93.7649	91.9684	86.0707	83.629	81.0829	78.0145	98.609	97.5472	95.4754	89.7953	87.7965	84.9103	80.4207
79	0.5672		96.8824	98.5287	94.6264	89.6629	82.8653	77.6882	76.2826	74.2814	98.1397	93.9182	88.6073	85.2743	83.7138	78.3011	77.8608	77.6045	95.5019	94.9255	93.7544	87.8844	82.6631	81.7938	74.4324	78.7826	99.2687	96.4912	90.0665	88.3864	83.9852	81.1048	77.8816	76.839	99.2329	97.2523	91.8854	91.5729	85.1797	82.6681	78.5738	76.569	96.9088	97.2507	93.8144	90.2468	87.2659	84.7581	81.2945
80	0.630233		97.7059	96.4237	95.1638	86.7129	84.1134	75.4032	75.6098	72.1557	95.5147	94.6416	89.124	84.9638	82.8508	75.9029	75.5004	76.5752	96.3979	92.2695	93.0086	85.3215	82.1481	77.9116	74.8649	77.2174	97.2467	95.749	88.3317	88.5406	82.2939	79.4051	75.7859	74.8006	98.6027	96.836	93.6754	91.9684	83.5462	80.4139	76.6259	74.1347	97.0891	96.9003	93.2417	89.1933	86.0487	81.7767	80.356
81	0.693233		98.5686	97.6686	92.1699	85.647	81.4093	73.8172	73.367	71.4671	96.4035	93.0816	87.2785	84.4979	81.2639	75.0361	72.184	74.6413	97.5133	95.3574	91.4705	86.7894	80.9465	77.6439	71.9459	74.9275	98.1501	96.5812	89.116	86.8448	81.9503	76.1473	74.0583	72.4077	99.3425	98.5568	91.5573	90.4776	82.5364	78.2336	75.0413	71.1297	96.136	96.9542	92.4971	88.3504	86.1423	81.1682	77.8641
82	0.75625		99.0196	95.971	90.174	82.3996	80.4212	73.4409	71.1803	68.6826	96.9616	91.7251	88.1398	83.9027	80.6514	75.0939	73.5883	72.2084	94.7888	95.4653	92.7756	84.6226	78.1756	77.2423	69.6757	72.9855	96.3003	95.5915	87.1198	85.2004	78.5148	76.0623	71.3679	71.0487	97.0959	95.7813	89.827	87.8613	80.9326	77.1988	74.447	69.6082	96.5739	95.283	91.8958	88.531	84.9875	79.7688	77.1197
83	0.819017		97.2745	96.718	88.306	83.0193	79.5892	70.3226	68.8534	65.7485	96.8375	93.5112	86.4665	83.5404	81.4031	74.1115	70.5408	72.3643	94.1488	93.4787	87.8583	82.1994	77.4154	74.9398	70	71.8261	96.6659	94.8043	86.8584	83.3248	78.6734	73.2578	70.3767	68.8331	97.5068	94.8099	89.6181	86.6748	80.0713	77.014	73.2255	68.4291	96.9088	97.7898	91.1798	88.1397	83.9576	79.2212	74.7896
84	0.8823		96.6078	96.6727	86.6172	81.2841	76.7031	70.2957	68.3207	65.2994	96.4241	93.1042	83.5876	81.2112	79.0646	70.2976	69.7938	68.7149	93.838	92.2911	88.7439	82.3625	76.6797	74.0295	67.5405	71.6522	96.5369	94.6019	87.2624	83.7616	78.1448	72.4929	69.5554	68.4195	97.2603	96.4474	89.8568	86.4922	77.8438	74.8337	71.3437	65.8045	96.9346	93.8544	91.7812	85.4004	83.1773	78.2781	73.7864
85	0.945333		97.549	97.1028	88.5875	81.7799	75.169	69.2473	64.6762	62.9042	94.9979	92.539	83.1693	77.6656	77.0045	73.0714	68.1506	70.2433	95.3556	93.8458	88.5108	79.8695	73.2957	72.8246	66.7297	68.7826	97.3328	94.4894	85.6464	82.7338	76.1364	72.0397	67.2331	67.5332	96.137	94.8654	88.3353	85.8229	77.6656	73.2446	69.9901	64.7775	97.8104	96.3073	91.1226	85.8218	82.1473	76.7873	73.2039
86	1.00833		96.8039	94.3413	89.176	80.6644	75.039	67.7419	65.6854	62.485	96.0728	91.5442	82.6033	79.6843	78.4243	70.2976	67.075	68.7773	93.198	93.4355	86.9727	80.8947	75.1594	72.5033	64.8378	67.2464	96.3433	92.96	84.1017	82.7081	74.8679	70.9915	66.9499	66.4402	96.411	94.2548	87.7387	84.819	76.0024	72.2838	68.7686	62.9137	95.6466	97.1968	89.3184	83.5641	80.4307	75.6313	70.6796
87	1.0711		97.6863	96.6501	86.131	80.5404	75.403	65.2151	63.8071	62.485	95.5767	92.0868	82.874	79.3737	76.6147	68.6218	65.5512	65.8765	92.5581	90.7795	87.9748	78.5648	73.4919	71.1379	62.7297	65.5652	98.2792	92.9825	83.9116	81.5262	71.4588	69.2351	66.2419	65.4653	96.7397	96.2254	87.7685	85.1841	76.1509	70.7687	66.8537	62.3811	95.7754	95.0135	89.9485	83.2029	79.588	73.2583	69.8706
88	1.13438		97.1176	92.7116	87.9734	78.2846	73.3489	64.7043	63.3025	60.3293	94.5845	93.1268	83.0709	77.7433	74.137	68.0439	64.4756	64.0986	92.0826	92.7445	88.5574	76.8406	71.898	69.5315	63.1351	65.3333	95.5904	92.96	84.8622	79.4964	70.9038	69.4901	63.3248	62.836	96.0274	95.1984	87.679	82.7502	75.2599	70.3991	65.4011	61.0118	95.5178	94.2857	89.3471	83.8049	77.6217	72.9236	67.3139
89	1.1974		97.3725	97.3065	88.5619	78.8547	72.3089	64.7043	60.6112	59.7904	96.0521	90.3233	82.3819	79.6843	74.0535	66.137	63.8482	64.1609	94.8071	93.2844	85.4346	78.7512	71.3585	68.3534	61.4054	64.7246	95.3753	93.8372	83.0086	78.8541	69.8467	69.1785	64.486	61.4771	98.0274	94.7544	86.9928	83.0849	73.5967	70.0296	64.2456	59.148	96.0072	94.1509	87.6575	82.932	77.4032	72.1935	67.3139
90	1.26042		94.6275	94.9298	86.3869	77.5161	72.6209	64.0054	61.9849	59.3114	95.9074	91.6572	82.874	77.4586	74.6938	67.2349	63.669	62.1959	92.2472	92.9389	85.1084	76.794	71.9961	66.4525	61.1081	63.6232	97.8705	93.7022	82.7947	79.2652	70.2431	66.7989	63.1266	62.6883	97.2055	94.0883	86.3962	82.4764	72.2305	67.1101	63.6514	58.7676	94.9511	92.2372	87.1993	80.3432	76.9039	70.7332	66.0841
91	1.32345		95.9216	94.6129	84.2119	75.5578	71.5809	63.7366	60.2187	55.9281	96.1554	89.532	80.8317	76.5528	73.3575	65.2702	63.0415	62.6949	94.8254	91.0387	86.7397	77.1202	72.3149	67.0683	60.4324	62.1449	97.1392	94.152	82.153	78.9825	70.0317	66.1756	61.3707	62.127	95.8082	93.5054	84.8449	80.4077	73.5373	66.9254	62.727	58.2731	94.4359	93.8814	86.6266	80.8549	76.1236	69.425	66.2136
92	1.38647		92.3725	94.8167	84.0839	75.6569	70.0728	61.2634	59.7981	56.3174	96.4655	90.7077	81.2254	76.0093	69.4878	63.3921	61.7867	60.5739	93.4906	92.2695	87.3689	75.233	68.2933	67.3628	58.6757	60.9855	96.8595	90.7332	82.0105	76.4902	67.0719	64.6176	61.3707	58.9069	97.0411	94.0605	84.4272	80.8336	71.8444	66.6667	60.9442	58.0449	93.9464	93.2884	86.0825	79.8013	75.2185	68.8166	62.9126
93	1.44948		97.3333	96.0389	83.4186	73.8721	68.5907	59.9462	57.0788	54.9701	95.68	90.3007	82.185	75.6211	70.5735	64.1722	61.2489	60.5115	93.1249	92.9173	86.8795	75	69.5194	65.5154	59.4324	60.9565	96.4508	94.332	80.4658	76.3618	66.2262	66.0057	58.7652	58.5524	97.0685	93.2556	85.0537	80.1947	69.4387	65.3363	61.0763	55.3442	94.0752	95.7951	85.882	79.5003	74.6879	69.3642	63.301
94	1.51252		95.3137	95.043	83.521	74.6901	68.3567	59.4086	56.5181	53.3234	94.6259	90.4816	81.2254	74.3789	69.5991	61.9185	60.1733	59.8877	96.1419	89.052	85.7143	76.1417	69.9117	64.2838	57.4054	60.4928	97.5263	92.2852	79.3726	75.5653	67.1512	64.5326	57.5758	58.3752	95.0959	91.7014	81.5931	79.282	70.4782	64.1537	58.7653	54.2031	94.8223	93.8544	84.4788	78.9886	73.5643	66.9303	61.3592
95	1.57552		96.5294	92.44	82.8813	74.2439	68.6947	58.414	56.5742	53.8024	95.1013	88.7633	80.2165	74.6118	69.961	62.1786	59.0678	59.607	94.2403	91.1466	84.7355	74.7204	68.6611	64.257	57.1081	57.942	94.9236	92.4876	78.3032	74.1264	67.4419	63.3711	57.774	56.13	96.3562	92.0622	82.2196	77.335	68.3398	63.5994	57.7418	51.8828	94.4616	91.9946	84.1924	79.1692	72.6904	67.2041	60.6472
96	1.63855		97.5882	92.5532	82.8301	73.2028	66.2767	58.2527	55.621	53.4132	95.432	88.7181	78.0512	72.8261	69.2929	60.8495	58.5898	58.3905	93.7831	87.9292	86.1804	75.3262	66.9201	62.9987	57.027	57.913	96.9026	91.7004	79.1587	74.1778	65.0899	62.6629	57.774	57.3117	94.8767	92.0622	82.4284	78.7648	68.1616	62.7125	56.8174	51.6546	93.2509	91.9407	84.4788	77.1523	72.1598	65.8351	60.5178
97	1.70155		96.6275	94.4771	82.958	71.4675	66.3547	58.5484	54.7519	51.6467	94.6465	89.0798	78.8632	73.5507	69.6826	61.0228	57.0362	58.5153	93.0883	91.7296	85.4812	73.0196	67.1898	62.3829	56.0811	57.6232	95.6335	91.9703	78.8973	72.5591	65.4598	61.0198	57.8306	56.9572	96	91.6736	81.1456	76.544	66.8548	61.3452	56.5863	50.8178	92.5039	91.0243	83.7056	78.0554	70.0999	65.5309	59.7735
98	1.76458		96.1569	95.1788	80.4504	70.9222	64.8726	56.8548	54.1632	50.5389	94.6672	89.5772	78.3465	72.6449	67.9009	59.3181	57.0362	58.8272	90.7296	89.959	85.1084	73.6253	65.0319	62.0884	54.5946	56.6957	95.3108	92.1053	80.2519	74.9229	64.9841	61.2748	54.7154	56.0118	95.6164	91.9789	81.8616	76.6048	67.2112	61.3821	55.827	51.7687	93.1221	92.1563	83.1042	75.8579	70.3496	63.8576	57.3463
99	1.82762		94.6471	94.2055	80.8086	71.7898	65.0546	55.5914	52.8455	51.1677	95.3493	87.9267	78.4449	71.6874	66.2862	59.8671	56.4087	56.5814	95.2825	90.4124	83.0809	70.8062	64.1	60.589	53.6757	55.8841	96.1712	88.6865	77.2814	72.5334	64.0592	61.7847	54.9703	55.9527	94.9041	92.9226	79.5644	76.2093	66.5281	60.0887	54.9686	49.1822	92.6842	90.9704	83.362	75.3763	69.5069	62.3669	56.4725
100	1.89062		90.6275	94.8167	81.218	70.0793	63.4165	55.9946	50.9392	50.7784	94.8119	89.1929	77.436	71.3509	66.6203	58.2491	54.6758	54.9906	92.7226	88.0155	82.4283	71.808	64.4434	58.7416	53.7838	54.9565	95.3969	91.543	77.9468	72.2251	63.1078	58.5269	55.1968	55.1256	95.726	91.0352	80.4893	76.118	64.4194	59.1279	53.3509	49.4865	92.0917	93.2615	83.5911	77.0018	68.9451	63.0666	56.6019
101	1.95365		92.6275	92.3268	82.088	70.8478	64.8466	54.1398	51.8923	49.4611	95.4113	88.1302	75.8858	72.1791	65.3675	59.6937	55.7514	53.6806	92.2289	89.0736	81.2165	70.0839	65.3261	58.7952	53.0541	53.4203	95.7195	89.4737	77.519	71.6084	64.6934	59.5184	54.857	53.5894	95.9178	90.8687	79.1169	75.5704	64.4788	58.6475	53.516	47.2803	92.8645	89.3531	80.9278	75.5569	67.6342	61.6063	55.6634
102	2.01667		91.9412	92.938	80.9877	69.5835	62.9485	53.4677	50.827	48.8323	95.246	89.2155	77.0177	71.1957	65.6737	58.1913	55.124	55.5209	94.3865	88.9657	82.4983	70.2703	63.0947	58.8487	51.8919	53.5072	95.2033	91.1156	76.4734	71.5313	60.7822	57.5354	53.8374	52.3486	93.3699	90.5079	78.9379	74.6882	62.9641	56.7627	52.5916	47.0521	93.1994	90.8356	81.386	73.3895	66.7603	61.15	55.0162
103	2.07968		94.6275	93.7981	79.7339	67.6004	61.5965	53.8172	49.7897	47.3952	94.7499	88.7633	77.8789	69.3582	66.5924	58.0757	53.7795	53.3375	94.1306	87.1518	81.7059	69.7111	62.8985	59.3039	51.4054	53.3043	94.7085	89.2713	76.3308	71.8397	62.4207	59.2635	52.9029	51.4328	94.3288	90.2026	80.3401	73.8667	62.9344	56.0976	51.6342	47.5846	93.2251	91.1321	80.4124	73.2992	66.3858	60.359	54.4337
104	2.1427		93.1961	93.2775	79.6315	69.4348	62.0645	51.9355	50.5186	46.7964	93.5924	89.3059	75.2953	69.8499	65.0891	57.7001	53.6301	54.0237	94.4414	89.268	83.3838	67.3812	61.7214	57.3226	50.7297	51.7971	95.8486	90.9357	76.8536	70.7605	62.0507	58.6969	52.2798	52.5849	93.9726	90.9797	78.6993	73.5625	62.3107	57.0953	51.205	46.4816	94.5389	90.8625	80.3837	73.4497	66.1985	59.355	52.9773
105	2.20573		90.8431	93.4812	78.4033	68.121	61.5965	50.8871	49.0328	46.2275	95.2253	89.0572	76.2549	70.1863	64.3374	56.6599	53.3911	52.5577	91.9181	91.2546	81.2631	69.2218	61.28	57.4297	50.4324	52.2319	95.9346	89.6986	74.8812	69.3217	62.6057	57.2521	51.94	50.6942	94.411	90.5634	76.969	73.0758	61.3306	54.9889	50.3797	45.2644	92.916	90.593	78.8946	72.637	66.1049	59.0812	53.0744
106	2.26875		92.549	90.7877	78.0706	66.708	61.0504	51.6935	46.6779	46.018	93.7371	86.3893	76.2057	68.8406	64.2539	56.1687	52.4051	50.9046	92.9969	88.9873	82.4516	69.0354	62.5552	57.0281	50.2432	51.4493	95.2033	90.3959	76.4734	68.5766	60.148	57.2521	52.7896	50.6352	93.6438	90.1471	77.4165	72.1022	60.5287	54.3237	49.5543	45.5687	91.9887	90.4043	79.496	72.065	65.0437	58.1381	51.9094
107	2.33177		93.902	93.1191	79.5803	68.0466	60.1924	50.4301	46.5657	44.8802	95.122	88.9894	76.4026	68.3747	63.1125	56.0821	52.8832	53.2751	92.4666	90.2397	82.2186	68.9189	60.8386	56.1714	51.2973	50.7826	95.8271	89.1813	75.0238	68.8078	59.9101	55.4958	51.2886	50.6647	94.0274	89.703	77.8043	72.5586	60.1129	55.0998	49.8184	43.2103	92.6842	89.434	79.0951	72.5768	63.5768	57.773	52.0065
108	2.39478		94.451	92.3721	79.043	67.3773	61.7005	50.8333	46.5097	45.9281	93.241	87.452	74.8524	67.7277	63.7249	53.6261	52.2558	52.1834	92.2472	87.9076	81.1932	68.8723	61.4762	56.332	50.1081	51.3623	94.4074	89.7886	74.7386	69.0647	60.7558	56.6006	51.6001	50.6056	93.863	89.37	74.8807	71.7371	59.4892	53.1412	48.894	42.9821	93.0191	88.7871	78.8087	70.2589	64.5443	56.617	50.2589
109	2.4578		92.3137	87.981	76.5353	65.3941	58.7103	49.9462	46.4816	44.2216	94.4812	87.9041	75.5413	67.3395	62.0824	55.013	52.1362	50.8734	93.8197	88.2531	79.8182	68.0568	61.182	55.502	48.0811	50.3768	93.3534	90.7557	73.8118	70.221	59.778	55.6657	50.5806	48.7149	92.6849	88.0933	76.1337	70.3073	58.42	52.8086	47.2103	43.1723	92.8645	89.1914	77.9496	71.0114	62.3596	56.2823	49.8382
110	2.52083		92.2745	88.1168	75.8188	64.9975	58.9964	49.4892	45.977	43.6826	93.9644	88.2207	76.2549	67.4689	62.2494	54.4062	51.3295	50.3743	93.0883	86.9359	80.2843	68.8257	60.1766	55.5556	48.9189	50.5507	95.5259	89.2488	74.4297	69.3217	59.223	54.0227	50.269	48.5081	93.3699	88.9259	77.0883	70.5507	58.5091	52.439	46.7811	42.3355	92.1175	89.9461	79.0664	69.8073	62.422	54.7916	50.0324
111	2.58385		91.4314	87.234	77.8915	63.8076	58.5543	48.8172	45.3322	43.1138	93.365	86.8867	75.0738	67.3913	60.9967	55.1286	50.8515	49.2514	92.5215	88.7281	80.6339	66.2861	60.667	56.091	48.7568	50.7826	93.8051	87.3819	74.7624	66.4697	58.7474	53.8527	49.5894	49.2467	94.2466	89.5087	75.8055	70.0943	57.8557	52.1434	46.8471	41.9932	91.1901	89.3801	79.0951	69.2354	62.8589	55.2784	48.7702
112	2.64687		93.1176	85.3327	75.7165	64.2043	57.9563	48.629	44.351	43.1437	92.0835	85.6432	75.5413	66.6149	60.3842	53.5972	49.2082	50.9357	92.814	87.3677	80.1911	65.4007	58.1167	55.5556	48.0811	49.5072	96.6014	90.2834	74.3108	69.5529	57.8224	54.7875	49.1645	47.5037	95.0685	89.259	75.5967	70.0335	58.3903	52.1434	46.7811	41.7269	93.0448	89.2183	77.1478	69.0849	60.8302	55.613	48.4466
113	2.70988		91.9804	86.4645	77.9939	64.2538	57.4103	48.9247	44.0706	41.9162	94.1918	86.7737	74.2618	66.8478	60.3007	52.6726	49.7759	49.6569	95.1362	88.8361	78.0937	66.4259	59.588	54.913	47.8919	48.5217	94.2353	89.4737	73.5266	66.8294	58.3774	54.3626	47.9751	46.9129	94.1644	89.0369	75.0597	69.3033	56.4301	50.7391	46.517	41.2704	92.2463	88.8949	75.3436	68.7237	60.0499	53.7572	47.3786
114	2.7729		93.1373	85.2196	75.1535	63.8324	56.8383	48.4677	43.4258	40.509	94.8739	88.4015	73.9665	65.9679	61.3029	52.2392	49.5967	50.6862	92.4118	86.0937	78.8394	64.1659	58.0922	53.1459	47.3784	49.5942	95.5689	89.1588	72.4335	65.853	57.8224	53.0595	48.1733	47.4446	93.0411	88.4263	75.5072	69.0295	57.5884	51.2565	44.4371	40.3576	91.4992	88.3558	76.6037	68.3925	60.0811	53.9702	47.2168
115	2.83592		92.9804	84.7669	75.0512	63.9068	55.9802	47.6882	42.6409	41.1078	94.2952	86.2537	73.622	66.1749	59.4655	52.4126	49.5369	48.9083	91.589	86.6983	79.9347	66.3327	58.975	53.1727	46.1892	48.4638	93.1813	88.709	71.8156	66.5468	56.3689	52.7195	48.4282	46.0561	95.1233	88.5373	74.284	67.8734	55.9549	50.1109	44.4371	40.3195	92.8903	88.9218	75.1145	68.4828	60.1124	52.9662	46.4725
116	2.89895		92.5098	86.9851	74.9488	63.6837	54.9402	46.371	43.7623	41.3772	93.6751	87.2033	72.4409	65.1139	59.9666	52.2103	49.0589	47.9102	93.8929	88.2531	78.6763	65.6803	57.4056	53.6814	46.6757	47.3333	96.8595	88.5515	72.2671	66.5725	56.9767	52.4363	47.437	46.9424	93.0685	89.0092	74.8807	67.1129	55.9252	49.7413	43.6448	39.6348	91.7053	88.1402	75.6014	67.7303	58.9576	52.2969	45.5663
117	2.96197		92.8627	83.7936	73.567	62.0724	54.6022	45.6452	41.8839	40.2695	92.931	85.8693	72.2195	66.6149	59.2706	51.6903	46.3699	47.879	92.5946	85.7266	78.0704	65.4007	57.1849	52.5033	46.8919	47.3913	94.2353	89.0463	72.8375	65.4933	56.5539	52.7479	47.5503	47.0606	94.137	89.1757	73.7768	66.4131	54.7372	48.7435	43.9089	38.2655	91.9887	87.9245	76.1741	67.7303	58.3645	52.449	45.2104
118	3.02498		92.7059	86.0118	73.1064	62.2211	54.1862	46.4785	42.3605	39.4311	92.9103	86.2537	72.4409	63.8716	59.0757	51.1124	48.1625	48.0661	91.7352	86.8279	77.1382	65.8667	57.7489	52.905	45.6486	47.2174	95.0097	88.5965	71.9344	64.3114	56.3953	52.2096	46.2192	47.0901	93.0959	88.8704	73.4785	66.8391	55.1827	48.5218	42.7864	38.798	92.1175	86.9003	75.2577	66.767	58.3958	51.5059	45.8576
119	3.088		92.7059	87.053	77.1494	63.064	53.8222	46.2366	41.4914	38.5928	92.931	84.3093	73.0315	65.6832	58.1849	50.6501	47.1168	47.4735	92.6312	86.9575	77.9539	65.6104	55.6891	51.4592	45.2162	45.5942	95.0312	88.0117	70.2709	66.3412	55.8404	51.4448	46.4174	45.0222	92.9315	87.2884	73.9558	66.9303	54.3511	47.7458	42.6874	37.8851	92.2978	87.655	75.1432	66.4359	57.1473	51.2017	45.1456
120	3.15102		92.2549	85.6722	73.5415	61.056	54.3162	44.6505	40.3981	39.1018	92.4969	86.7285	71.3091	65.0621	58.157	50.4478	45.862	47.224	92.0826	86.5256	78.35	64.5154	56.204	51.9946	46.5946	45.7971	93.5255	87.3819	71.6255	63.9003	55.8668	50.5099	45.9643	45.5835	92.0548	86.5945	72.8222	66.474	53.6383	49.0022	42.0931	38.9502	91.2416	87.035	74.1409	66.3456	56.8976	50.4411	44.3366
121	3.21405		93	84.3821	73.0809	61.2791	54.8882	44.086	40.7906	38.1737	92.2075	84.9197	71.3337	63.1988	57.2661	50.1589	46.8479	46.1011	92.0278	86.504	78.7928	64.6552	55.3458	51.0308	43.8919	46.6377	95.1602	88.9789	71.9344	63.3094	56.0254	50.4249	44.9448	44.8744	92.6575	87.9267	72.2852	67.0216	54.0541	47.5979	41.796	36.8201	91.3447	87.1698	74.8855	65.5328	56.8976	49.6806	43.301
122	3.27707		92.3529	83.4767	72.7482	60.5354	53.3021	44.7312	40.6224	38.5928	92.8069	85.2589	71.998	63.5611	57.4332	49.5522	46.8778	45.5708	91.4975	87.303	77.5344	62.9077	54.9534	50.6024	43.973	45.7101	94.2998	87.8767	69.7243	63.7975	54.149	49.6884	45.6245	44.6972	93.2877	86.8721	72.1957	64.679	53.1928	46.6741	41.1687	37.2385	90.0309	88.2749	74.7709	64.2384	55.3995	49.2242	42.6214
123	3.34007		90.8039	84.6537	72.9529	60.4115	51.9761	45.7527	40.0056	38.2635	92.6416	85.5528	71.3091	63.7164	56.9321	48.4253	46.34	46.0387	91.9912	86.8927	76.2526	62.7446	55.64	49.2905	44.4595	45.7391	95.5259	87.3144	70.7462	63.8746	54.7304	50.1983	44.8032	43.7814	94.6301	88.1765	73.2697	65.683	52.2424	46.1936	42.3572	37.2005	90.4946	87.6819	74.37	64.9007	55.0562	49.1938	43.1068
124	3.4031		93.6471	83.4993	73.4391	59.7918	52.4441	44.3817	39.2767	37.7844	94.1505	86.6154	70.128	62.94	56.9878	49.6099	46.818	45.5084	92.0461	85.3379	76.6954	63.7698	55.8607	50.0669	43.3243	44.5507	93.0738	88.1466	68.6787	63.926	55.0211	48.9802	44.8598	43.7518	93.2055	88.4541	70.7936	64.7095	52.2127	46.0828	41.0036	37.4287	91.9629	86.8733	73.6541	64.8104	54.8377	49.0113	41.9741
125	3.46613		91.7647	86.7813	72.4411	60.1388	52.9381	43.9247	39.4449	37.6048	92.6829	86.2311	70.128	62.0083	56.3474	48.5409	46.2803	44.5415	93.07	86.4824	76.2759	61.9059	54.8063	49.4511	43.8108	43.1014	92.5575	85.1777	70.2709	64.4399	54.4926	48.8385	44.8598	43.6337	93.8904	86.7055	70.7637	64.3748	51.9751	44.7154	40.9706	36.6299	91.3189	86.2534	72.48	64.2986	55.2122	48.0377	42.0712
126	3.52913		90.3725	86.6682	72.5947	58.6019	51.6901	42.2043	39.2206	36.2874	91.5461	84.9876	70.0541	64.3375	55.6514	48.8587	45.6528	45.1653	91.9364	85.5539	75.8564	62.1389	55.4684	49.6921	42.7027	42.8986	93.7406	87.4494	71.1027	62.8212	53.9376	50.1983	44.435	44.1654	93.0685	86.2614	71.957	64.4052	51.4405	45.7132	40.1453	36.2876	91.525	85.9838	72.9095	63.6364	53.4644	47.8248	41.1974
127	3.59217		93.3529	85.5817	72.9529	59.0481	51.7681	42.8226	38.0712	35.988	92.9103	82.591	70.7431	63.3282	56.6258	48.1942	45.4437	45.4148	92.1009	85.6618	75.2039	62.0457	53.8254	49.3173	43.7568	44.4638	91.6971	87.6518	70.5561	63.7205	53.1448	48.3003	43.3022	42.0975	92.9041	87.3161	70.9129	64.8007	50.5198	45.1589	39.6831	35.717	92.1947	86.7385	70.8477	64.118	53.6205	47.3076	40.8091
128	3.6552		91.7647	85.8081	71.085	60.1388	52.7561	42.6882	38.3235	36.4072	93.427	85.9145	70.2018	61.5942	56.8486	49.0321	45.1748	44.4479	89.7422	83.7184	77.045	62.8611	53.6047	49.4511	42.8108	44.2609	96.1927	86.7746	69.8432	62.1017	53.5412	48.8669	43.2172	42.2747	93.8904	86.8721	70.4356	63.6751	52.0642	43.6068	39.2869	35.7931	92.1175	86.2534	71.8786	62.5226	53.3396	47.1555	41.068
129	3.71822		92.4314	85.8081	70.7779	58.6019	51.4301	42.6613	37.4544	35.2994	92.7656	84.9876	69.685	62.2412	55.5122	47.6741	43.9199	43.7305	89.8336	86.8927	75.5535	62.6514	53.4331	48.1928	42.8108	44.029	94.0202	87.3369	69.8907	60.9198	52.2463	48.2436	42.9057	42.452	94.3014	87.3439	71.599	62.7624	50.1634	44.3089	39.2869	34.9563	90.9325	85.903	72.9381	62.8537	53.3084	47.0338	40.1618
130	3.78122		91.0784	84.8574	70.3429	58.4779	51.014	41.6129	37.7909	35.7784	92.0008	85.5076	69.2421	61.8789	56.4588	47.9052	43.9498	44.136	88.7731	85.6187	76.3691	61.6496	53.2614	48.166	43.2162	42.7246	92.1919	87.1795	68.5837	61.2025	52.6427	48.7819	44.0952	43.6928	93.3699	87.0108	70.7936	62.9449	50.0743	43.6068	39.9802	35.0323	91.9371	87.1968	73.0241	62.8838	52.9338	45.9385	39.8058
131	3.84425		90.4902	82.9335	69.5496	57.2137	49.948	41.2366	37.903	34.9701	92.4142	84.4902	68.5531	61.646	54.4543	47.2118	44.9358	42.9195	90.565	84.323	76.5789	61.3234	53.6292	47.8447	42.1351	43.3913	94.2568	86.6397	70.3184	61.8962	52.0877	46.9122	42.5658	43.5746	93.6438	86.9276	70.8234	62.6103	48.7377	43.7546	38.3955	34.3477	92.2205	85.7412	72.0218	61.469	53.0899	45.7256	38.9644
132	3.90727		91.2941	84.6084	68.9867	56.8666	49.584	40.8602	36.5854	35.6287	92.7243	85.4397	70.0787	62.4482	55.1225	47.0962	44.3681	43.2002	91.8449	84.0639	74.598	60.8574	52.3541	47.4967	42.7297	43.1304	95.4614	83.5807	70.1521	62.2559	51.5856	48.102	42.5092	42.2157	93.1233	86.8165	70.4057	62.2148	50.2228	43.1633	38.4285	34.0814	90.34	86.8733	70.4754	62.7032	52.7778	45.2388	39.0615
133	3.97028		94.4902	85.4459	69.652	57.1393	49.896	40.1075	36.1648	34.4311	92.6623	85.485	69.9557	61.0248	54.4265	46.7495	43.4718	43.3562	92.2289	84.0855	76.2526	61.8593	52.3296	47.8715	41.8649	41.2754	92.9877	83.0859	68.4886	61.5108	52.0613	47.3654	42.4809	41.0044	93.8356	86.4557	69.4511	61.8801	48.7971	43.7916	38.0654	33.5489	92.4266	86.0108	70.9049	62.3119	51.0924	45.4518	38.6084
134	4.0333		89.6078	84.5632	70.5732	57.0402	49.506	40.672	37.3984	33.9222	92.4969	83.7215	68.8238	60.766	54.1481	45.8827	42.8145	41.5783	90.9673	84.2367	75.5069	60.8341	52.207	47.0683	42.1351	42.4058	93.461	82.8385	68.2034	59.6865	51.4799	47.1388	41.6879	41.034	91.9452	85.6508	69.2721	60.7545	49.0941	42.1286	37.174	34.3477	91.0355	85.3369	70.6758	60.4154	50.9363	44.6304	38.7702
135	4.09633		91.4314	84.6084	71.5455	57.7095	48.5959	39.6505	35.8565	33.8323	92.0835	84.8519	68.7254	60.6625	54.0367	46.2294	43.2029	42.8571	93.2163	83.848	73.9455	60.0652	52.207	46.8541	42.0541	42.5797	94.7731	82.4336	69.0827	61.8962	51.0042	47.932	42.5375	42.1566	93.726	88.1765	68.7649	61.5151	49.1238	42.0547	37.108	33.1305	90.881	85.6334	70.504	61.1981	51.1548	44.1132	38.1553
136	4.15935		92.4902	84.7216	69.089	54.2638	48.6999	39.328	35.9125	32.6946	92.8896	83.2919	69.5866	60.1449	52.4777	46.4317	42.5157	41.5159	91.1684	84.3446	74.8777	60.1118	52.6974	46.988	41.9459	42.1159	94.9021	84.7278	67.4667	60.149	50.74	46.7139	41.7445	41.1817	92.3562	86.5112	69.1229	61.4238	48.0249	41.5373	36.6127	33.5108	90.4688	85.7143	68.8144	60.0241	51.186	44.2957	38.2524
137	4.22237		90.2157	83.3635	68.5261	54.6108	48.0759	39.0323	35.2677	33.7725	92.5176	84.8971	67.6181	59.9638	53.4521	45.536	42.5754	42.1709	90.0896	86.396	74.7611	59.8089	52.1334	47.577	40.8108	41.2174	92.7726	84.1655	68.1321	60.9712	51.3478	45.864	41.4613	40.7386	94.411	85.5398	67.0048	60.9979	48.5001	41.5743	37.174	33.2446	91.3447	85.0674	69.7881	60.2649	49.8752	44.0219	37.8317
138	4.28538		92.8235	85.0611	68.9611	56.3461	47.8159	38.5753	35.3799	33.3533	92.9723	84.3093	67.815	60.5072	53.48	45.247	41.9779	42.1085	89.5593	84.7981	77.2547	60.671	50.4659	46.3722	40.7838	41.3043	93.6545	83.3333	68.251	59.4553	50.0264	46.6856	40.8949	40.4431	93.2603	85.5121	68.4964	61.4846	47.3715	41.9069	37.207	32.9022	90.4946	84.8787	69.3299	60.0843	49.5006	43.0179	36.4725
139	4.34842		89.6275	86.306	68.2958	57.5607	48.4139	37.0161	34.9033	33.3234	91.9595	84.3545	68.2087	59.1356	53.8419	45.4493	42.1273	42.4828	90.8393	84.3878	74.4116	59.972	51.2261	46.2383	41.0541	39.8551	92.6006	83.2434	67.1103	60.3032	50	45.2408	41.9994	41.5066	93.1233	87.3439	68.1981	59.9026	47.5794	40.6504	36.4807	31.3047	91.1386	86.2803	68.5281	60.3552	50	43.5351	36.4078
140	4.41143		90.9412	83.2277	68.8588	54.3629	46.9059	38.9785	34.707	33.9222	90.3679	83.0658	67.3228	59.1356	52.951	44.6114	41.5596	41.204	89.6325	82.358	73.9222	58.877	50.2452	45.328	40.3784	40.029	94.9882	81.8938	66.6825	58.9157	49.3393	46.6856	41.0365	39.8818	91.6438	86.7055	68.2876	59.355	47.223	40.5395	35.9525	31.6851	92.4781	85.7682	69.0435	58.82	49.0949	42.8354	36.2136
141	4.47445		92.2353	85.4233	68.8843	54.9826	47.9719	38.6022	34.4828	31.9461	91.2154	83.8345	69.0699	59.3944	53.4243	44.4091	42.187	40.8921	89.8336	84.5606	73.3629	58.3178	51.7656	46.4793	39.8919	40.7826	93.3534	83.3783	68.7025	59.6095	50.5814	46.1756	40.725	40.1182	93.0411	86.0672	68.0489	60.572	46.8369	40.8352	34.995	31.6851	92.272	84.9596	68.0126	58.1878	49.1573	42.1053	36.7638
142	4.53747		89.7255	82.1639	67.8864	54.6604	46.8279	38.3333	34.651	31.4371	91.7941	83.9023	68.4055	58.8509	52.1715	44.0913	42.1572	40.2682	92.0278	84.2583	72.7336	59.3896	49.9264	45.2209	39.7568	40.5217	94.0847	83.7157	66.0171	57.9394	49.26	45.6374	40.725	40.325	93.3151	85.4288	67.6014	59.5984	47.1339	40.2069	35.9194	32.1035	89.7733	84.7709	70.0745	59.1812	48.0961	41.6185	35.7929
143	4.60048		90	82.5713	67.6817	55.0818	46.7239	38.6559	34.9313	31.8263	92.5382	83.7441	66.7569	59.1874	51.5312	45.1893	41.47	41.4535	91.9364	85.0572	75.0408	57.8285	49.7548	45.7028	40.4865	40.2899	93.4394	82.9735	66.4449	58.5303	49.0486	44.5042	40.1303	39.8818	91.3425	84.3464	67.1838	58.8987	47.4903	40.4287	35.8864	31.609	92.1175	84.717	67.984	57.7965	48.9076	42.592	35.9871
144	4.6635		89.2941	85.6949	68.8076	54.6108	46.8019	37.5538	34.1183	31.5868	90.2026	84.4449	67.4213	58.2816	52.0323	42.9645	41.8285	40.7361	89.2485	83.3729	73.3162	58.5741	49.7057	44.7925	40.1081	39.7101	93.59	83.4683	67.134	58.6588	49.4979	44.6742	40.4984	39.0842	93.1507	84.5129	66.7661	59.2638	46.1241	40.4656	34.83	31.3047	91.9629	84.0162	68.3849	58.2179	48.5643	40.8883	34.822
145	4.72652		92.4706	85.2648	68.0911	55.3793	45.3978	37.9839	34.1744	31.6467	91.6908	83.6988	66.6093	59.6532	51.6704	44.7559	40.7828	40.0187	91.1318	84.5174	73.8056	59.4129	49.8283	45.5154	38.5946	40.4638	93.2028	82.9285	66.73	58.89	47.7273	44.6459	40.4135	38.7888	93.3425	83.1252	66.0501	58.9291	46.1538	39.6526	34.7309	31.2666	89.7218	84.7709	68.0699	57.1343	47.2534	41.9836	34.4013
146	4.78955		91.4902	83.703	65.9417	54.71	46.2559	37.6613	32.9689	31.3473	91.2567	82.1162	67.4459	59.265	50.4454	44.0046	39.8566	39.4261	91.077	82.7467	74.8543	57.479	50.4414	45.1673	39.5135	39.8551	93.7621	82.0963	66.5162	59.147	49.2072	44.8159	40.3568	38.1093	90.9863	85.0125	66.7959	58.9595	46.035	39.5048	35.5893	31.2666	90.5976	85.3639	68.4994	57.7965	47.2534	41.0405	34.1424
147	4.85257		91.6078	83.3409	70.1126	55.3297	46.1778	37.2312	33.4174	31.8862	91.7941	83.1336	66.7077	58.0228	51.0301	43.3979	40.6633	38.9894	92.0644	83.6536	72.151	57.6421	49.5831	44.1767	39.4865	39.0435	91.482	83.2209	66.7538	58.1449	48.2822	44.7875	39.8471	38.4638	93.0959	85.0958	66.2291	58.8683	45.1143	39.32	34.5989	30.2396	90.34	84.1509	68.6426	56.6225	47.7528	40.7667	34.0453
148	4.9156		92.2157	82.7524	67.1443	54.3133	45.6838	36.9086	33.1091	30.2695	91.8561	82.2971	66.6339	58.8251	50.5846	43.5423	39.9163	39.0518	90.8027	84.6254	73.2696	57.5955	50.8583	44.9531	38.4054	39.8841	93.3534	81.6689	66.231	56.5005	48.018	43.6261	40.3568	37.9616	92.137	83.486	65.3938	57.6818	45.3222	39.2461	35.0611	30.8102	90.2628	83.8275	67.0962	56.5623	46.9101	39.8844	34.1424
149	4.97862		90.9804	83.7936	66.3767	53.8919	45.8658	36.9892	32.4923	30.509	89.9752	82.9301	64.7392	58.4886	51.559	42.7333	40.8425	39.4573	89.5045	83.4161	72.5938	57.479	48.921	44.2303	38.3784	39.5072	93.547	83.0859	64.3061	58.0421	48.6258	43.6827	39.3373	37.9911	92.8767	84.7627	65.0955	57.9252	44.9064	38.7657	34.4338	30.3918	90.3143	84.7709	66.8958	56.8332	46.4419	40.8275	33.3981
150	6.01888		100.392	64.5767	32.1392	20.9965	15.2886	10.6183	7.79366	7.30539	96.5688	72.5752	43.627	36.5942	30.039	22.1901	19.0021	18.5901	97.5681	73.483	55.1154	36.0205	28.5924	23.0522	19.4324	19.5652	97.7199	76.1583	47.1245	38.4121	29.2812	25.3541	21.5803	21.2999	87.6164	60.1721	33.2041	26.9242	17.82	14.4124	13.0076	12.5143	92.0659	49.8383	21.2486	12.8537	7.99001	5.35443	4.36893
151	6.08178		97.5686	65.0294	32.3951	21.1453	15.3146	10.3495	8.01794	7.06587	96.6722	71.2865	43.0856	36.1284	29.2595	22.3924	19.0917	17.5608	97.1658	73.8717	54.9289	35.6011	27.8813	22.8916	19.1892	18.7246	96.709	75.5735	46.4829	38.3607	28.9641	25.0992	21.0705	20.2954	90.5753	60.9492	33.7112	27.1676	17.8497	14.6341	12.0832	12.0198	92.1947	49.3531	20.8477	13.1246	7.80275	5.26316	4.17476
152	6.1448		99.2353	65.2331	32.1648	21.5915	15.4446	10.4839	7.79366	6.70659	95.1426	70.3595	44.5128	37.1118	29.7327	22.1901	18.6734	17.5608	96.3613	72.4034	54.3929	35.5079	27.8323	23.1593	18.8919	17.6232	99.1396	74.7188	47.1958	38.0267	29.704	25.1841	20.6457	19.2614	89.6438	61.199	33.8902	26.4983	17.9982	14.1537	11.7861	11.4873	91.525	49.5148	21.3058	12.9741	7.86517	5.35443	3.8835
153	6.20808		98.9804	65.9801	32.9324	21.2444	15.5226	10.2688	7.65349	6.49701	95.7007	71.7386	43.4547	35.6625	29.4265	22.3346	18.9722	17.592	95.5202	74.8003	53.8569	35.3448	28.4208	22.3293	18	18	97.3973	74.0216	46.3878	38.1038	28.8319	24.7309	20.4758	18.582	88.3836	60.5329	33.9797	26.8026	18.117	14.1907	11.3569	10.8787	92.4523	49.1644	21.3058	12.7935	7.86517	5.23274	3.78641
154	6.2711		99.2157	64.9615	32.8813	21.0461	15.5226	10.4301	7.20493	6.37725	94.3778	71.5804	43.6024	36.3095	29.5379	21.9012	19.0618	16.9682	94.4231	71.3669	53.9967	35.205	27.8323	22.5971	18.4054	17.1594	95.655	75.2362	46.4829	38.1038	29.0962	25.1841	19.9377	18.6411	90.0822	62.0039	34.3675	27.2285	17.7606	14.5972	11.522	10.4222	92.1175	49.6226	20.9622	12.7634	7.9588	5.14147	3.59223
155	6.33412		99.2157	66.976	33.1883	21.3436	15.4446	10.5376	7.34511	6.34731	93.7784	70.8795	44.0453	35.1449	28.9811	21.5834	18.7332	16.6251	93.6917	72.5761	53.9035	35.0885	27.2928	22.5971	18.1622	17.0145	94.7085	74.0441	45.9838	37.6413	29.2019	24.9008	19.2297	18.0798	90.3288	61.31	34.6659	27.1676	18.9189	13.7842	11.1918	10.3842	91.6795	50.3235	21.2199	12.9741	7.6779	5.29358	3.52751
156	6.39715		96.2157	65.6858	32.3695	21.3932	15.3666	10.0806	7.20493	6.34731	94.5432	71.1734	43.5285	36.206	29.4543	21.4389	18.6734	16.9994	93.2346	71.8203	54.1832	35.4846	27.7832	22.3293	18.1892	16.6957	95.9991	75.2137	45.1521	37.7441	28.9641	24.5892	18.9182	18.1093	89.589	61.0047	34.3974	27.2285	18.7704	14.1537	10.8287	10.156	91.4992	51.0243	21.1913	13.1848	8.02122	5.38485	3.39806
157	6.46017		97.3137	64.8483	32.523	21.3932	15.1326	9.89247	7.23297	6.64671	93.7164	70.8795	42.815	35.9472	29.4822	22.0168	18.1954	16.6563	94.5145	72.4034	52.5985	34.343	28.4453	21.66	17.7838	16.7246	96.3863	72.6946	45.7224	37.7955	28.8848	24.5326	19.5412	17.7253	89.5068	61.7263	34.457	27.411	18.4437	14.5602	10.9937	10.232	91.8341	50	21.449	13.0042	8.02122	5.01977	3.30097
158	6.52318		95.3529	65.2331	32.6766	21.1205	15.3406	10.4301	7.0928	6.13772	95.0186	70.269	43.3071	35.4037	29.2595	21.7856	18.8826	16.9058	94.1488	71.9283	53.0646	34.3896	27.5871	22.5435	17.4324	17.0145	95.0742	74.8088	47.0057	38.1552	28.4091	24.3059	19.2297	17.2821	90.7123	61.1712	34.3377	28.0195	18.4437	14.5233	10.6636	9.77558	91.3447	49.7844	20.7045	13.1246	7.99001	5.4457	3.13916
159	6.5862		98.902	64.871	32.523	20.947	15.6526	9.78495	7.40118	6.13772	93.6131	70.5177	43.1348	35.766	28.8419	21.7567	17.9863	17.0306	94.2585	70.0713	52.9014	34.8322	27.1947	22.1954	17.6757	16	96.4724	72.2222	45.5798	36.999	28.7262	24.4476	18.8332	17.3117	89.2329	61.421	34.278	27.7761	18.5625	14.9667	10.7296	9.47128	90.881	50.7278	21.0481	13.1246	7.9588	5.20231	3.13916
160	6.64922		99.6078	65.0521	32.4974	21.1205	15.8606	9.86559	7.34511	6.22754	95.742	71.6708	42.8396	35.8437	29.4265	21.6411	18.4942	16.5939	95.0814	72.9	53.1811	34.5993	27.0721	21.7938	17.4595	16.029	94.5149	73.1894	45.461	38.335	29.0433	25.2125	18.5783	17.164	89.0959	60.9492	34.8449	27.5936	18.8892	14.5233	11.1588	9.77558	92.0144	50.5121	20.5899	12.8236	8.30212	5.26316	3.17152
		Vi	0.119706	2.2455	9.0216	9.68568	15.2685	21.0783	21.2978	23.4764	2.60264	3.81304	10.8253	15.6417	19.2056	24.3645	25.5363	29.373	2.30235	3.91368	6.74026	14.0908	17.4594	23.4148	25.5957	29.7508	2.28987	3.37279	9.97431	13.2351	17.374	22.5371	25.3295	27.0645	-2.96887	0.0423606	6.52254	8.07934	11.8197	15.1159	19.5379	24.0345	-4.197	-1.93353	1.82477	5.1457	8.71735	11.3645	16.3739
		normalized Vi	0	2.1258	8.90189	9.56598	15.1488	20.9586	21.1781	23.3567	0	1.2104	8.2227	13.0391	16.603	21.7618	22.9337	26.7703	0	1.61132	4.43791	11.7884	15.1571	21.1124	23.2933	27.4485	0	1.08292	7.68445	10.9452	15.0841	20.2472	23.0396	24.7746	0	3.01123	9.49141	11.0482	14.7886	18.0847	22.5068	27.0034	0	2.26347	6.02177	9.3427	12.9143	15.5615	20.5709
	RAW DATA		Concentration Mn (uM)
			0	1	5	10	25	50	200	400	0	1	5	10	25	50	200	400	0	1	5	10	25	50	200	400	0	1	5	10	25	50	200	400	0	1	5	10	25	50	200	400	0	1	5	10	25	50	200
			6346	5597	5442	5507	5623	5622	5696	5523	6243	5564	5593	5563	5586	5648	5680	5573	6964	5625	5899	5912	6030	5961	6140	6116	6127	5897	5852	5843	5963	5966	5890	5794	3707	3804	3709	3771	3502	3554	3831	3764	5091	5334	5219	5212	5203	5086	5395
			6110	5452	5317	5445	5314	5407	5433	5449	5571	5367	5334	5283	5424	5502	5442	5442	6698	5503	5735	5683	6002	5853	5897	5806	6122	5668	5756	5668	5833	5896	5782	5757	3650	3701	3719	3728	3459	3460	3819	3677	5108	5302	5260	5218	5212	5131	5276
			5969	5312	5145	5390	5305	5299	5381	5429	5525	5098	5311	5252	5271	5258	5214	5138	6506	5545	5815	5657	5830	5786	5779	5787	5908	5565	5737	5673	5713	5720	5755	5690	3618	3660	3622	3623	3433	3423	3753	3596	4925	5210	5089	5080	5160	5098	5239
			6002	5390	5231	5395	5374	5268	5310	5417	5542	5034	5103	5179	5226	5307	5235	5138	6555	5445	5569	5378	5768	5626	5544	5707	5927	5606	5615	5631	5764	5726	5590	5505	3515	3587	3510	3604	3445	3360	3692	3548	4856	5082	5026	4979	5096	4545	5084
			5876	5287	5154	5273	5223	5182	5195	5115	5411	5003	5096	5080	5159	5153	5134	5112	6385	5378	5635	5292	5587	5485	5623	5409	5745	5489	5434	5384	5397	5600	5555	5429	3472	3528	3475	3516	3415	3298	3638	3493	4817	4939	5019	4886	4985	4451	5013
			5866	5222	5062	5056	5052	5119	5128	5100	5301	5002	5051	5046	5024	4992	5012	5040	6175	5449	5504	5341	5641	5451	5407	5511	5654	5347	5466	5328	5406	5480	5546	5341	3522	3494	3478	3531	3393	3290	3633	3424	4825	4982	4948	4799	4862	4344	4968
			5832	5235	5228	5091	4969	4987	5147	4996	5386	4935	5022	5027	4955	5075	4964	4907	6192	5317	5449	5018	5474	5440	5596	5401	5781	5421	5361	5393	5415	5437	5337	5358	3431	3502	3467	3449	3324	3220	3566	3444	4783	4912	4888	4827	4815	4434	4889
			5732	5184	5148	5076	5107	5086	4969	5002	5397	4917	4914	4995	4964	4935	4958	4921	6126	5208	5308	5099	5461	5302	5414	5279	5497	5311	5204	5197	5258	5277	5325	5291	3425	3459	3363	3457	3387	3232	3559	3466	4803	4827	4874	4708	4760	4469	4805
			5601	5093	4799	4955	4973	5011	4901	4916	5320	4955	4958	4968	4993	4924	4885	4899	6145	5043	5260	5129	5295	5141	5407	5232	5545	5212	5178	5193	5250	5216	5284	5249	3431	3421	3389	3479	3333	3182	3516	3335	4657	4791	4812	4696	4862	4455	4744
			5613	4973	5238	4869	4913	4921	4876	4881	5283	4842	4917	4937	4937	4838	4949	4867	5921	5064	5187	5124	5234	5197	5375	5110	5322	5195	5170	5078	5144	5198	5183	5170	3363	3342	3337	3389	3369	3174	3574	3387	4676	4736	4781	4702	4665	4415	4697
			5603	4944	4911	4894	5010	5004	4859	4891	5256	4871	4992	4780	4849	4850	4904	4778	5988	5157	5160	5040	5267	5273	5272	5075	5296	5176	5083	5139	5129	5211	5131	5196	3378	3326	3328	3370	3352	3122	3481	3285	4770	4670	4689	4523	4620	4392	4640
			5510	5039	4688	4927	4884	5021	4903	4867	5163	4874	4897	4868	4848	4828	4852	4877	5994	5112	5093	5102	4955	5186	5212	5103	5318	5096	5033	5059	5087	5175	5033	5150	3344	3339	3291	3339	3313	3113	3497	3258	4668	4739	4699	4559	4561	4334	4601
			5424	5084	4766	4858	4771	4920	4872	4741	5303	4887	4774	4813	4784	4784	4738	4787	5874	5140	5065	4960	4993	5143	5239	5056	5268	5098	5059	5050	5153	5009	5060	5058	3300	3344	3294	3320	3366	3085	3453	3277	4633	4669	4639	4478	4565	4386	4613
			5413	4990	4789	4719	4870	4898	4768	4798	5276	4805	4776	4783	4780	4755	4807	4757	5770	5069	5071	4962	4922	5164	5171	5046	5187	5040	5050	5021	5098	5177	5038	5083	3318	3352	3264	3308	3341	3029	3464	3212	4623	4609	4605	4457	4508	4283	4611
			5434	4879	4696	4741	4804	4995	4699	4820	5119	4777	4782	4849	4692	4746	4770	4782	5702	4954	4952	4986	5014	5128	5093	5011	5230	5043	5060	4925	5028	5090	5036	5177	3311	3264	3203	3293	3289	2955	3365	3203	4573	4601	4564	4499	4483	4347	4542
			5448	4994	4680	4718	4904	4884	4786	4835	5163	4772	4819	4821	4773	4696	4762	4797	5810	4967	4917	4956	4877	5083	5059	5037	5016	5076	5008	4776	4998	5027	5021	5132	3328	3286	3257	3290	3267	3031	3404	3156	4545	4567	4524	4410	4487	4318	4539
			5355	4995	4768	4762	4672	4850	4713	4824	5202	4830	4745	4667	4698	4715	4701	4723	5742	5001	4900	4887	5012	4999	4943	5020	5139	5034	4975	4855	4859	5011	5068	5056	3239	3285	3194	3223	3306	3001	3445	3170	4518	4495	4474	4431	4422	4372	4512
			5365	4975	4748	4753	4832	4927	4718	4687	5139	4689	4691	4688	4770	4783	4799	4708	5856	4993	5038	5024	4906	5097	4989	4961	5074	4966	4968	4867	4971	4959	4954	4929	3250	3268	3206	3225	3258	3007	3424	3155	4462	4537	4497	4456	4518	4259	4548
			5236	4902	4705	4678	4726	4868	4723	4708	5005	4819	4734	4707	4679	4589	4656	4671	5724	5011	4915	4960	4903	5039	5038	4885	5020	5117	4959	4896	4918	5087	4897	5013	3275	3242	3185	3195	3221	2930	3395	3172	4501	4473	4479	4354	4430	4292	4461
			5307	4930	4574	4690	4682	4762	4700	4647	5188	4703	4591	4659	4648	4622	4685	4796	5803	4995	4950	4813	4958	5017	4977	4912	5062	5063	4780	4824	4887	5031	4900	4873	3245	3250	3183	3195	3264	2904	3375	3097	4497	4495	4403	4425	4374	4195	4455
			5310	4922	4672	4749	4684	4823	4813	4689	5143	4770	4605	4750	4790	4624	4624	4652	5705	4849	4806	4802	4880	5025	4868	4974	5099	5068	4872	4770	4931	4888	4928	4965	3243	3208	3159	3205	3188	2880	3422	3072	4453	4501	4426	4343	4354	4233	4483
			5275	4970	4647	4666	4788	4781	4676	4733	5095	4660	4727	4602	4643	4582	4724	4818	5736	4899	4950	4855	4853	5032	4925	4919	5043	4965	4896	4701	4799	4863	4852	4959	3165	3209	3138	3165	3202	2900	3327	3161	4391	4495	4379	4356	4318	4191	4387
			5238	4956	4566	4635	4731	4788	4671	4658	5161	4779	4764	4654	4617	4532	4583	4672	5691	4839	4840	4820	4904	5046	4865	4905	5035	4960	4745	4742	4834	4863	4910	4882	3185	3239	3137	3138	3214	2879	3328	3198	4511	4462	4411	4372	4311	4175	4396
			5267	4818	4574	4635	4785	4794	4542	4472	5145	4685	4725	4581	4701	4570	4686	4646	5669	4957	4887	4878	4840	4921	4996	4876	5072	4978	4888	4682	4779	4871	4800	4757	3212	3226	3190	3146	3197	2900	3333	3163	4399	4450	4321	4263	4374	4169	4337
			5321	4862	4697	4630	4757	4763	4747	4658	5042	4716	4710	4493	4605	4552	4590	4485	5529	4887	4821	4867	4835	4950	4758	4981	5030	4902	4929	4629	4863	4836	4783	4844	3131	3239	3113	3171	3212	2853	3365	3051	4360	4392	4325	4281	4241	4198	4354
			5207	4872	4666	4724	4760	4734	4591	4587	5111	4667	4558	4562	4581	4578	4644	4604	5476	4817	4787	4830	4765	4836	4850	4916	4989	4881	4803	4665	4762	4777	4763	4858	3187	3166	3085	3186	3204	2869	3319	3121	4421	4499	4383	4310	4267	4108	4375
			5298	4877	4690	4513	4684	4765	4565	4616	5060	4677	4602	4512	4557	4569	4662	4488	5659	4888	4761	4754	4725	4930	4852	4951	4989	4909	4811	4605	4788	4709	4839	4669	3131	3175	3093	3184	3206	2891	3301	3084	4460	4320	4334	4227	4254	4164	4421
			5278	4814	4557	4687	4620	4857	4746	4635	5059	4645	4619	4508	4662	4523	4543	4465	5547	4799	4690	4802	4799	4815	4956	4912	5033	4797	4934	4617	4813	4811	4793	4775	3162	3172	3100	3124	3166	2812	3333	3104	4463	4405	4337	4232	4308	4139	4321
			5248	4890	4614	4562	4574	4706	4558	4555	4954	4626	4592	4464	4641	4528	4533	4565	5605	4748	4745	4722	4776	4796	4746	4860	4969	4745	4793	4639	4856	4717	4743	4819	3145	3171	3119	3189	3213	2859	3233	3025	4402	4421	4262	4200	4205	4156	4253
			5179	4849	4577	4580	4631	4741	4617	4572	5075	4608	4578	4444	4602	4437	4506	4481	5524	4770	4804	4838	4724	4858	4841	4901	5042	4958	4702	4676	4729	4799	4755	4804	3140	3179	3089	3124	3236	2821	3264	3034	4387	4417	4315	4257	4276	4177	4309
			5303	4917	4530	4582	4612	4678	4569	4492	5072	4668	4632	4456	4460	4569	4521	4551	5543	4765	4778	4780	4851	4854	4854	4851	5008	4804	4728	4539	4757	4784	4736	4783	3153	3135	3067	3095	3190	2834	3252	2988	4398	4455	4321	4174	4281	4219	4295
			5253	4746	4678	4518	4592	4650	4583	4345	5009	4663	4544	4485	4415	4509	4500	4658	5513	4780	4697	4756	4720	4734	4804	4915	5009	4745	4782	4594	4693	4674	4683	4744	3140	3119	3054	3112	3126	2831	3258	2973	4361	4383	4272	4262	4304	4135	4282
			5151	4752	4542	4256	4585	4696	4529	4364	5014	4624	4620	4498	4499	4448	4465	4599	5514	4703	4718	4713	4642	4769	4689	4773	5003	4836	4699	4565	4723	4687	4677	4734	3102	3160	3081	3141	3233	2803	3250	2971	4347	4358	4248	4225	4221	4219	4229
			5285	4787	4454	4273	4522	4656	4583	4337	4988	4650	4499	4487	4509	4415	4427	4476	5445	4772	4710	4709	4778	4707	4766	4863	4997	4747	4679	4660	4687	4713	4824	4697	3146	3158	3060	3107	3166	2828	3231	2951	4379	4364	4299	4203	4129	4150	4180
			5352	4828	4458	4268	4677	4684	4576	4290	5018	4601	4573	4478	4483	4331	4454	4428	5487	4798	4771	4782	4681	4686	4808	4771	4913	4693	4825	4542	4748	4731	4746	4670	3131	3145	3129	3057	3178	2819	3222	2992	4423	4346	4220	4126	4215	4148	4220
			5321	4768	4430	4245	4574	4636	4520	4240	4991	4636	4656	4529	4525	4279	4463	4426	5497	4709	4715	4709	4717	4768	4830	4778	4943	4699	4752	4525	4709	4623	4746	4678	3138	3101	3033	3075	3153	2823	3261	2933	4392	4294	4253	4151	4212	4074	4206
			5247	4813	4382	4215	4627	4574	4563	4303	5000	4599	4510	4407	4442	4395	4417	4434	5431	4723	4635	4734	4756	4770	4661	4808	4963	4724	4636	4514	4653	4692	4677	4685	3097	3082	3018	3134	3193	2789	3257	2980	4406	4285	4193	4223	4155	4112	4249
			5175	4729	4418	4253	4533	4532	4480	4307	4970	4554	4582	4373	4467	4403	4362	4483	5500	4717	4718	4738	4733	4690	4717	4842	5015	4813	4735	4392	4639	4812	4692	4723	3079	3073	3057	3039	3167	2764	3191	2938	4329	4186	4194	4130	4268	4030	4223
			5156	4848	4366	4279	4540	4719	4515	4303	4963	4641	4645	4422	4500	4474	4464	4505	5247	4714	4624	4705	4702	4735	4785	4745	4875	4812	4601	4501	4700	4684	4574	4708	3091	3115	3034	3104	3135	2764	3179	2992	4416	4286	4240	4216	4120	4119	4178
			5268	4836	4553	4179	4493	4656	4514	4246	5072	4645	4504	4455	4437	4417	4437	4428	5385	4743	4648	4634	4637	4718	4768	4734	5048	4749	4602	4568	4721	4705	4710	4652	3093	3106	3006	3035	3138	2792	3192	3037	4296	4270	4203	4133	4154	4085	4202
			5118	4614	4390	4239	4538	4639	4509	4291	4957	4614	4592	4409	4428	4411	4421	4487	5352	4768	4705	4767	4712	4756	4738	4868	4921	4709	4658	4552	4675	4665	4697	4653	3117	3117	2961	3066	3147	2753	3213	2970	4299	4284	4148	4044	4133	4094	4167
			5246	4896	4450	4221	4600	4615	4508	4237	4894	4604	4518	4440	4394	4429	4350	4382	5479	4712	4651	4586	4501	4786	4682	4671	4945	4736	4701	4504	4641	4656	4524	4677	3100	3077	3039	3012	3150	2790	3194	2959	4269	4292	4232	4135	4167	4091	4164
			5092	4761	4453	4305	4531	4546	4445	4325	4964	4638	4535	4369	4412	4492	4436	4550	5442	4683	4584	4631	4709	4753	4681	4529	4888	4849	4610	4555	4524	4584	4587	4690	3059	3085	2965	3023	3103	2691	3219	2926	4380	4287	4217	4122	4156	4094	4181
			5209	4772	4360	4222	4513	4653	4525	4272	4913	4614	4578	4497	4419	4446	4424	4417	5387	4680	4533	4558	4674	4703	4683	4424	4986	4684	4705	4513	4667	4613	4694	4715	3060	3115	2990	3058	3144	2774	3142	2958	4279	4242	4188	4094	4146	4031	4159
			5180	4775	4532	4206	4524	4611	4503	4202	4943	4567	4572	4447	4398	4381	4337	4555	5379	4756	4590	4635	4703	4614	4768	4422	4977	4699	4682	4456	4598	4439	4572	4585	3098	3048	3043	3031	3156	2694	3149	2980	4224	4212	4240	4164	4033	4094	4115
			5067	4745	4623	4334	4487	4534	4543	4280	4956	4473	4531	4453	4441	4377	4477	4441	5425	4733	4456	4703	4709	4686	4667	4467	4972	4780	4629	4489	4634	4610	4615	4657	3041	3081	2951	3052	3113	2757	3144	2956	4307	4253	4151	4082	4052	4071	4126
			5243	4700	4469	4258	4499	4587	4543	4262	4939	4653	4578	4391	4393	4410	4386	4476	5270	4580	4520	4687	4613	4740	4678	4526	4912	4772	4585	4556	4579	4642	4520	4702	3024	3041	2979	2989	3136	2712	3087	2945	4350	4281	4098	4006	4073	4084	4182
			5250	4710	4378	4230	4472	4548	4361	4194	4982	4530	4563	4387	4392	4280	4483	4449	5401	4716	4607	4657	4620	4722	4740	4502	4953	4656	4607	4533	4565	4626	4497	4689	3078	3037	2951	2965	3104	2729	3099	2896	4259	4215	4201	4076	4166	4008	4181
			5056	4757	4441	4187	4505	4651	4449	4255	4917	4506	4507	4417	4438	4278	4379	4250	5407	4735	4558	4716	4671	4645	4801	4489	4917	4712	4534	4555	4569	4473	4461	4652	3021	3062	2968	2960	3117	2772	3077	2887	4259	4173	4127	4055	4161	4106	4176
			4883	4611	4317	4279	4442	4585	4257	4337	5032	4566	4548	4622	4451	4548	4503	4681	5580	5004	4614	5009	4760	5013	4784	4870	4929	4452	4689	4551	4554	4469	4597	4511	3302	3551	3509	3450	3533	3036	3515	3244	3226	3326	3272	3157	3187	3351	3392
			4802	4528	4321	4308	4421	4661	4234	4351	5029	4498	4439	4595	4359	4503	4496	4641	5473	4856	4596	5085	4862	4953	4720	4889	4896	4482	4669	4473	4389	4455	4410	4520	3238	3505	3503	3467	3556	3034	3485	3287	3239	3301	3263	3133	3187	3329	3427
			4794	4533	4309	4141	4473	4524	4211	4278	5008	4462	4441	4562	4343	4453	4464	4538	5539	4942	4689	4929	4791	4906	4697	4767	4792	4475	4659	4391	4484	4359	4476	4502	3285	3482	3468	3435	3522	2987	3453	3283	3246	3273	3197	3141	3178	3300	3410
			4880	4416	4233	4183	4280	4572	4222	4111	5090	4523	4385	4571	4384	4407	4403	4564	5460	4811	4554	4937	4818	4923	4670	4818	4821	4537	4548	4466	4559	4489	4543	4565	3279	3523	3418	3504	3516	2954	3499	3311	3235	3333	3217	3112	3118	3289	3379
			4845	4506	4371	4197	4292	4551	4265	3942	5011	4489	4394	4587	4345	4457	4428	4603	5505	4885	4645	4929	4676	4895	4710	4899	4853	4511	4695	4483	4518	4444	4401	4465	3277	3507	3416	3521	3564	2958	3522	3234	3187	3291	3215	3139	3113	3268	3357
			4750	4484	4220	4241	4376	4583	4096	3974	4964	4469	4461	4527	4346	4470	4520	4503	5621	4926	4641	4866	4698	4953	4705	4775	4708	4531	4573	4306	4481	4434	4525	4511	3266	3486	3428	3461	3505	2993	3481	3213	3211	3247	3250	3117	3144	3275	3371
			4712	4533	4315	4152	4373	4464	4159	3865	4921	4469	4508	4465	4306	4406	4464	4578	5464	4918	4515	4986	4799	4743	4714	4742	4762	4583	4606	4385	4551	4493	4462	4442	3296	3485	3424	3410	3487	2951	3428	3277	3249	3294	3188	3170	3169	3286	3358
			4873	4519	4218	4162	4316	4521	4172	4002	5043	4485	4319	4547	4318	4464	4383	4588	5504	4936	4600	4916	4760	4942	4678	4675	4766	4507	4567	4316	4426	4366	4483	4498	3256	3401	3442	3485	3517	2894	3459	3213	3227	3250	3193	3166	3134	3243	3315
			4753	4459	4292	4209	4292	4590	4218	3993	5008	4484	4446	4493	4363	4397	4509	4588	5591	4842	4587	4833	4744	4926	4736	4755	4591	4515	4664	4358	4382	4434	4490	4442	3261	3497	3356	3457	3491	2952	3410	3234	3196	3277	3214	3118	3177	3241	3294
			4762	4349	4235	4185	4352	4561	4170	3867	4985	4428	4495	4609	4398	4335	4336	4525	5440	4927	4692	4919	4735	4857	4774	4851	4778	4496	4615	4465	4385	4421	4402	4511	3250	3473	3410	3339	3445	2926	3447	3249	3265	3240	3220	3102	3149	3280	3243
			4811	4405	4220	4199	4216	4403	4123	3995	4968	4546	4376	4570	4347	4340	4490	4483	5528	4881	4554	4912	4691	4878	4777	4780	4738	4530	4657	4426	4372	4430	4426	4391	3320	3494	3361	3387	3484	2881	3420	3170	3204	3287	3168	3122	3119	3264	3247
			4767	4419	4278	4101	4267	4466	4173	3913	4941	4516	4430	4390	4318	4354	4352	4457	5390	4785	4579	4821	4729	4864	4679	4809	4689	4447	4555	4407	4365	4413	4364	4410	3265	3462	3383	3414	3471	2943	3398	3145	3251	3264	3201	3109	3139	3236	3255
			4732	4514	4202	4124	4268	4494	4249	3897	4971	4580	4390	4509	4381	4371	4411	4510	5527	4752	4553	4810	4637	4851	4668	4589	4769	4378	4590	4335	4505	4419	4434	4496	3272	3429	3349	3430	3447	2925	3371	3195	3244	3271	3165	3103	3092	3220	3275
			4738	4448	4072	4081	4144	4452	4155	3892	5006	4546	4330	4441	4326	4331	4439	4560	5369	4794	4553	4831	4664	4768	4551	4795	4848	4481	4511	4360	4472	4377	4426	4385	3218	3448	3446	3385	3460	2906	3443	3184	3228	3250	3228	3073	3095	3158	3308
			4727	4449	4210	4076	4234	4334	4124	3936	4997	4454	4454	4521	4304	4404	4308	4410	5443	4748	4507	4814	4651	4808	4653	4794	4782	4427	4551	4327	4261	4366	4511	4395	3258	3393	3403	3353	3462	2876	3397	3182	3220	3273	3173	3099	3142	3241	3270
			4825	4417	4131	4042	4333	4448	4176	3949	4935	4472	4381	4417	4285	4328	4399	4466	5412	4738	4407	4807	4669	4835	4656	4697	4754	4488	4542	4288	4384	4300	4415	4386	3309	3395	3345	3346	3448	2887	3396	3195	3193	3234	3123	3048	3131	3223	3273
			4748	4407	4153	4136	4234	4304	4127	3910	4853	4414	4301	4351	4251	4339	4351	4357	5390	4747	4652	4747	4555	4780	4534	4665	4605	4387	4581	4331	4420	4363	4347	4353	3214	3400	3423	3338	3430	2921	3349	3179	3221	3250	3187	3078	3084	3218	3215
			4779	4259	4229	4092	4213	4375	4150	4046	4879	4493	4375	4448	4237	4282	4338	4533	5369	4719	4501	4801	4646	4769	4555	4621	4721	4308	4511	4303	4375	4348	4407	4385	3227	3406	3315	3374	3370	2877	3406	3129	3181	3249	3130	3120	3089	3213	3248
			4847	4407	4244	4109	4136	4373	4127	3913	4870	4487	4388	4391	4184	4316	4213	4360	5458	4824	4629	4651	4560	4765	4574	4697	4715	4460	4481	4292	4364	4369	4331	4374	3221	3417	3378	3347	3446	2864	3378	3203	3153	3198	3219	3079	3081	3154	3265
			4766	4439	4181	4051	4277	4464	4212	3960	4947	4428	4366	4363	4240	4192	4284	4391	5318	4724	4547	4808	4522	4774	4634	4735	4702	4437	4534	4327	4349	4334	4422	4421	3193	3340	3310	3332	3461	2857	3329	3092	3179	3222	3153	3009	3059	3153	3209
			5100	4418	3908	4034	3846	3720	3567	3340	4838	4423	4064	3864	3592	3461	3347	3206	5469	4631	4291	4292	4078	3735	3700	3450	4649	4446	4208	3892	3784	3530	3531	3385	3650	3603	3352	3287	3367	2706	3029	2629	3882	3710	3492	3322	3204	3287	3090
			5125	4432	3933	3948	3655	3409	3404	3153	4798	4314	3905	3758	3524	3322	3096	3038	5412	4564	4204	4206	4020	3647	3475	3365	4594	4366	4156	3829	3673	3477	3392	3211	3584	3613	3305	3267	3289	2642	2948	2637	3753	3747	3529	3182	3135	3180	2990
			5039	4420	3844	3883	3647	3365	3310	3027	4775	4272	3807	3644	3342	3282	3025	2953	5389	4640	4156	4158	3867	3615	3322	3195	4615	4317	4093	3864	3593	3363	3267	3190	3567	3622	3256	3240	3170	2607	2855	2433	3807	3667	3454	3202	3064	3103	2877
			4998	4423	3878	3816	3634	3273	3142	2937	4755	4211	3789	3592	3393	3194	2941	2937	5368	4612	4082	4038	3749	3480	3257	3093	4574	4347	4055	3796	3625	3295	3096	3018	3619	3505	3251	3174	3163	2531	2799	2423	3769	3669	3418	3105	3025	3030	2814
			5070	4434	3821	3756	3537	3109	3069	2898	4867	4226	3782	3585	3329	3029	2924	2825	5488	4464	4156	4004	3741	3387	3137	3065	4681	4386	4017	3674	3518	3135	3191	2987	3600	3548	3221	3209	3101	2462	2740	2300	3754	3704	3366	3109	2985	2999	2743
			5038	4440	3765	3738	3483	3070	3003	2749	4816	4261	3777	3555	3248	3065	2822	2769	5346	4583	4085	3976	3631	3306	3053	2994	4551	4354	3935	3651	3479	3120	3030	2919	3589	3529	3220	3144	3000	2380	2637	2254	3797	3632	3405	3017	2984	2905	2712
			4967	4344	3699	3701	3395	3080	2970	2744	4810	4170	3693	3579	3198	2933	2763	2673	5272	4468	3976	3913	3555	3244	3001	2885	4628	4394	3940	3629	3406	3119	2939	2821	3557	3520	3208	3064	2986	2338	2586	2191	3821	3662	3317	3052	2983	2901	2641
			5121	4273	3650	3642	3361	2961	2861	2630	4763	4232	3621	3463	3145	2857	2703	2574	5270	4491	4049	4023	3581	3241	2894	2836	4475	4371	3840	3505	3318	2993	2918	2770	3583	3534	3142	3056	2929	2293	2514	2099	3803	3676	3362	3024	2897	2788	2598
			5002	4306	3653	3562	3272	2975	2822	2541	4772	4288	3666	3377	3049	2816	2611	2573	5411	4419	4009	3884	3462	3126	2896	2774	4573	4275	3774	3501	3214	2915	2821	2608	3614	3566	3143	3023	2898	2263	2456	2051	3828	3619	3334	2983	2813	2791	2485
			4941	4353	3698	3617	3187	2890	2721	2481	4748	4154	3601	3295	3007	2710	2606	2488	5223	4396	4023	3772	3371	3055	2754	2718	4615	4290	3790	3440	3178	2863	2750	2601	3622	3504	3080	3010	2868	2237	2380	2013	3762	3608	3276	2998	2796	2786	2512
			4983	4260	3719	3498	3235	2805	2697	2410	4621	4186	3622	3283	2976	2627	2527	2455	5272	4273	3991	3662	3350	2910	2770	2664	4521	4257	3717	3446	3114	2803	2676	2532	3599	3489	3140	3023	2813	2176	2321	1949	3769	3595	3256	2963	2757	2688	2483
			5027	4315	3602	3455	3131	2746	2617	2387	4664	4117	3547	3265	2919	2597	2416	2393	5333	4416	3925	3725	3301	2900	2662	2585	4563	4294	3750	3380	3101	2688	2615	2451	3626	3551	3069	2974	2779	2117	2273	1870	3732	3597	3230	2935	2760	2668	2406
			5050	4240	3524	3324	3093	2732	2539	2294	4691	4057	3582	3242	2897	2599	2463	2315	5184	4421	3981	3632	3188	2885	2578	2518	4477	4250	3666	3316	2971	2685	2520	2405	3544	3451	3011	2888	2725	2089	2255	1830	3749	3535	3209	2941	2723	2622	2383
			4961	4273	3451	3349	3061	2616	2456	2196	4685	4136	3514	3228	2924	2565	2361	2320	5149	4329	3770	3528	3157	2799	2590	2478	4494	4215	3655	3243	2977	2586	2485	2330	3559	3416	3004	2849	2696	2084	2218	1799	3762	3628	3184	2928	2690	2604	2311
			4927	4271	3385	3279	2950	2615	2437	2181	4665	4118	3397	3138	2840	2433	2336	2203	5132	4274	3808	3535	3127	2765	2499	2472	4488	4206	3672	3260	2957	2559	2456	2316	3550	3475	3012	2843	2621	2025	2161	1730	3763	3482	3205	2837	2665	2573	2280
			4975	4290	3462	3299	2891	2576	2307	2101	4596	4093	3380	3001	2766	2529	2281	2252	5215	4346	3798	3428	2989	2720	2469	2373	4525	4201	3604	3220	2881	2543	2374	2286	3509	3418	2961	2821	2615	1982	2120	1703	3797	3573	3182	2851	2632	2524	2262
			4937	4168	3485	3254	2886	2520	2343	2087	4648	4049	3357	3079	2817	2433	2245	2205	5097	4327	3732	3472	3065	2708	2399	2320	4479	4133	3539	3219	2833	2506	2364	2249	3519	3396	2941	2788	2559	1956	2083	1654	3713	3606	3119	2776	2577	2486	2184
			4982	4270	3366	3249	2900	2426	2276	2087	4624	4073	3368	3067	2752	2375	2194	2112	5062	4204	3775	3372	2997	2657	2321	2262	4569	4134	3531	3173	2704	2444	2339	2216	3531	3467	2942	2800	2564	1915	2025	1640	3718	3525	3141	2764	2550	2408	2159
			4953	4096	3438	3158	2821	2407	2258	2015	4576	4119	3376	3004	2663	2355	2158	2055	5036	4295	3800	3298	2932	2597	2336	2254	4444	4133	3571	3094	2683	2453	2236	2127	3505	3430	2939	2720	2534	1905	1981	1604	3708	3498	3120	2784	2487	2397	2080
			4966	4299	3461	3181	2781	2407	2162	1997	4647	3995	3348	3079	2660	2289	2137	2057	5185	4320	3666	3380	2910	2553	2272	2233	4434	4172	3493	3069	2643	2442	2277	2081	3578	3414	2916	2731	2478	1895	1946	1555	3727	3493	3061	2755	2480	2373	2080
			4826	4194	3376	3127	2793	2381	2211	1981	4640	4054	3368	2993	2683	2327	2131	1994	5045	4304	3652	3296	2936	2482	2261	2195	4550	4166	3484	3085	2658	2358	2229	2122	3548	3390	2896	2711	2432	1816	1928	1545	3686	3422	3045	2669	2464	2325	2042
			4892	4180	3291	3048	2753	2371	2148	1868	4652	3960	3285	2958	2635	2259	2110	2010	5186	4216	3722	3310	2949	2505	2236	2144	4516	4186	3457	3074	2650	2336	2167	2103	3497	3369	2844	2643	2476	1811	1900	1532	3666	3483	3025	2686	2439	2282	2046
			4711	4189	3286	3052	2695	2279	2133	1881	4667	4012	3301	2937	2496	2194	2068	1942	5113	4273	3749	3229	2785	2516	2171	2104	4503	4034	3451	2977	2538	2281	2167	1994	3542	3389	2830	2657	2419	1804	1846	1526	3647	3461	3006	2651	2410	2262	1944
			4964	4243	3260	2980	2638	2230	2036	1836	4629	3994	3340	2922	2535	2221	2050	1940	5093	4303	3728	3219	2835	2447	2199	2103	4484	4194	3386	2972	2506	2330	2075	1982	3543	3360	2851	2636	2338	1768	1850	1455	3652	3554	2999	2641	2393	2280	1956
			4861	4199	3264	3013	2629	2210	2016	1781	4578	4002	3301	2874	2500	2143	2014	1920	5258	4124	3678	3268	2851	2401	2124	2087	4534	4103	3340	2941	2541	2278	2033	1976	3471	3304	2735	2606	2373	1736	1780	1425	3681	3482	2950	2624	2357	2200	1896
			4923	4084	3239	2995	2642	2173	2018	1797	4601	3926	3260	2883	2513	2152	1977	1911	5154	4221	3636	3207	2800	2400	2113	1999	4413	4112	3295	2885	2552	2237	2040	1900	3517	3317	2756	2542	2301	1721	1749	1364	3667	3413	2940	2630	2329	2209	1874
			4977	4089	3237	2953	2549	2167	1984	1784	4617	3924	3172	2814	2489	2106	1961	1872	5129	4072	3698	3233	2729	2353	2110	1998	4505	4077	3331	2887	2463	2212	2040	1940	3463	3317	2763	2589	2295	1697	1721	1358	3620	3411	2950	2563	2312	2164	1870
			4928	4174	3242	2883	2552	2178	1953	1725	4579	3940	3205	2842	2503	2112	1909	1876	5091	4248	3668	3134	2740	2330	2075	1988	4446	4089	3320	2824	2477	2154	2042	1928	3504	3303	2720	2516	2251	1660	1714	1336	3591	3377	2923	2593	2246	2154	1847
			4904	4205	3144	2861	2495	2115	1932	1688	4580	3962	3184	2807	2439	2053	1909	1886	4962	4166	3652	3160	2652	2319	2020	1956	4431	4095	3377	2916	2459	2163	1932	1896	3490	3314	2744	2518	2263	1661	1691	1361	3615	3419	2902	2520	2254	2099	1772
			4827	4162	3158	2896	2502	2068	1885	1709	4613	3889	3188	2770	2381	2072	1888	1814	5211	4187	3565	3039	2614	2263	1986	1928	4471	3943	3252	2823	2424	2181	1941	1894	3464	3348	2667	2505	2240	1626	1665	1293	3598	3375	2911	2504	2227	2050	1745
			4622	4189	3174	2827	2439	2083	1817	1696	4587	3945	3147	2757	2393	2016	1830	1763	5071	4076	3537	3082	2628	2194	1990	1896	4435	4070	3280	2811	2388	2066	1949	1866	3494	3280	2698	2502	2169	1600	1616	1301	3575	3460	2919	2558	2209	2073	1749
			4724	4079	3208	2858	2494	2014	1851	1652	4616	3898	3084	2789	2348	2066	1866	1721	5044	4125	3485	3008	2664	2196	1963	1843	4450	3978	3262	2787	2448	2101	1937	1814	3501	3274	2652	2484	2171	1587	1621	1243	3605	3315	2826	2510	2167	2025	1720
			4689	4106	3165	2807	2421	1989	1813	1631	4608	3946	3130	2751	2359	2014	1845	1780	5162	4120	3540	3016	2573	2198	1920	1846	4426	4051	3218	2784	2300	2031	1901	1772	3408	3261	2646	2455	2120	1536	1593	1237	3618	3370	2842	2438	2139	2010	1700
			4826	4144	3116	2727	2369	2002	1776	1583	4584	3926	3165	2680	2392	2010	1800	1710	5148	4036	3506	2992	2565	2215	1902	1839	4403	3969	3212	2796	2362	2092	1868	1741	3443	3250	2693	2428	2119	1518	1564	1251	3619	3381	2808	2435	2127	1984	1682
			4753	4121	3112	2801	2387	1932	1802	1563	4528	3950	3060	2699	2338	1997	1795	1732	5165	4134	3578	2892	2517	2141	1877	1787	4456	4043	3234	2754	2348	2072	1846	1780	3430	3278	2638	2418	2098	1545	1551	1222	3670	3371	2807	2440	2121	1951	1637
			4633	4130	3064	2748	2369	1893	1749	1544	4607	3939	3099	2712	2311	1961	1787	1685	5027	4226	3487	2971	2499	2145	1866	1802	4460	3988	3151	2698	2369	2021	1834	1716	3446	3263	2580	2402	2065	1488	1526	1190	3607	3361	2755	2413	2118	1942	1640
			4720	4011	3051	2691	2348	1923	1665	1537	4535	3821	3097	2660	2308	1944	1754	1632	5086	4121	3538	2963	2551	2130	1859	1775	4426	4019	3218	2669	2276	2021	1864	1714	3418	3248	2595	2370	2038	1470	1501	1198	3571	3354	2776	2394	2084	1911	1604
			4789	4114	3110	2745	2315	1876	1661	1499	4602	3936	3105	2642	2267	1941	1770	1708	5057	4179	3528	2958	2481	2098	1898	1752	4455	3965	3157	2678	2267	1959	1811	1715	3432	3232	2608	2385	2024	1491	1509	1136	3598	3318	2762	2411	2037	1899	1607
			4817	4081	3089	2718	2373	1891	1659	1534	4511	3868	3042	2617	2289	1856	1749	1673	5045	4071	3484	2956	2507	2104	1854	1772	4389	3992	3145	2688	2299	1998	1822	1713	3426	3220	2510	2358	2003	1438	1481	1130	3611	3294	2752	2334	2068	1861	1553
			4708	3887	2991	2638	2258	1858	1658	1477	4571	3888	3070	2602	2230	1904	1745	1631	5131	4087	3425	2921	2495	2073	1779	1738	4340	4035	3106	2733	2262	1965	1786	1649	3383	3174	2552	2311	1967	1429	1430	1135	3605	3309	2722	2359	1998	1850	1540
			4706	3893	2963	2622	2269	1841	1640	1459	4546	3902	3099	2607	2236	1883	1718	1615	5091	4026	3445	2954	2454	2075	1810	1744	4441	3968	3132	2698	2241	1907	1775	1642	3408	3204	2584	2319	1970	1419	1417	1113	3576	3337	2761	2319	2000	1801	1546
			4663	3854	3044	2574	2252	1816	1617	1440	4517	3843	3051	2604	2191	1908	1702	1579	5060	4109	3460	2845	2474	2095	1804	1752	4361	3885	3146	2587	2223	1901	1751	1667	3440	3225	2541	2304	1948	1411	1419	1104	3540	3316	2762	2300	2014	1817	1507
			4749	3770	2959	2590	2229	1809	1582	1441	4455	3788	3070	2574	2169	1855	1647	1633	5076	4046	3441	2807	2370	2075	1779	1708	4491	4014	3127	2707	2188	1934	1736	1608	3470	3216	2534	2302	1966	1411	1417	1097	3612	3310	2694	2295	1949	1828	1497
			4691	3820	3048	2592	2208	1820	1572	1400	4557	3838	3018	2583	2166	1823	1666	1592	5203	4114	3351	2851	2430	2051	1772	1674	4381	3978	3094	2601	2209	1919	1694	1588	3437	3208	2516	2278	1900	1373	1409	1085	3581	3298	2631	2283	1924	1767	1464
			4750	3765	2937	2575	2186	1803	1549	1353	4590	3910	3006	2549	2202	1808	1660	1625	5054	3987	3383	2754	2369	1985	1753	1711	4443	3964	3048	2563	2188	1873	1701	1606	3396	3186	2531	2269	1939	1387	1346	1061	3552	3278	2675	2272	1925	1774	1459
			4742	3745	2933	2578	2153	1774	1521	1373	4562	3815	2992	2557	2136	1814	1658	1568	5009	4015	3430	2847	2405	1986	1709	1672	4332	3944	3022	2590	2133	1861	1710	1559	3472	3190	2490	2231	1884	1356	1346	1060	3606	3299	2623	2275	1926	1741	1436
			4718	3843	2929	2569	2113	1725	1561	1382	4532	3857	2944	2516	2154	1807	1642	1536	5135	4087	3376	2819	2341	2005	1727	1633	4503	3937	3041	2591	2156	1851	1675	1589	3397	3207	2510	2206	1883	1346	1322	1042	3560	3270	2640	2250	1889	1719	1408
			4736	3702	2875	2504	2100	1698	1494	1345	4496	3798	2935	2574	2129	1789	1552	1535	5064	3970	3350	2807	2332	1961	1735	1635	4381	3959	3065	2549	2140	1862	1679	1593	3436	3213	2473	2183	1843	1319	1330	1006	3571	3262	2660	2250	1870	1724	1397
			4728	3800	2857	2510	2084	1729	1511	1317	4495	3815	2944	2468	2122	1769	1612	1541	5017	4021	3310	2827	2355	1976	1689	1629	4417	3939	3027	2503	2134	1843	1632	1594	3398	3202	2463	2197	1858	1313	1296	1020	3576	3224	2628	2218	1871	1693	1417
			4728	3846	3015	2544	2070	1720	1480	1289	4496	3729	2968	2538	2090	1753	1577	1522	5066	4027	3345	2816	2271	1922	1673	1573	4418	3913	2957	2582	2113	1816	1639	1524	3392	3145	2479	2200	1830	1292	1293	996	3583	3252	2624	2207	1831	1683	1395
			4705	3785	2874	2463	2089	1661	1441	1306	4475	3836	2898	2514	2089	1746	1535	1514	5036	4007	3362	2769	2292	1942	1724	1580	4348	3885	3014	2487	2114	1783	1623	1543	3360	3120	2441	2185	1806	1326	1275	1024	3542	3229	2589	2204	1823	1658	1370
			4743	3728	2856	2472	2111	1640	1455	1275	4461	3756	2899	2442	2057	1736	1568	1478	5033	4006	3381	2775	2257	1906	1624	1609	4424	3956	3027	2464	2120	1780	1587	1519	3382	3168	2423	2203	1820	1288	1266	968	3546	3234	2615	2177	1823	1633	1338
			4710	3688	2843	2442	2050	1664	1449	1289	4490	3771	2926	2456	2063	1715	1569	1461	5004	4043	3327	2700	2241	1890	1627	1577	4384	3907	2934	2483	2049	1754	1611	1513	3405	3130	2420	2126	1791	1263	1247	979	3495	3275	2611	2134	1775	1618	1317
			4631	3740	2851	2437	1999	1702	1427	1278	4482	3784	2898	2462	2045	1676	1551	1476	5031	4024	3272	2693	2269	1841	1645	1578	4441	3882	2977	2486	2071	1772	1582	1482	3454	3177	2456	2159	1759	1250	1283	978	3513	3253	2597	2156	1764	1617	1332
			4776	3689	2870	2412	2017	1651	1401	1262	4555	3831	2850	2432	2047	1717	1567	1459	5034	3952	3291	2737	2278	1870	1603	1537	4327	3919	2890	2488	2082	1729	1584	1481	3402	3187	2373	2127	1758	1247	1242	984	3570	3223	2572	2153	1757	1611	1297
			4680	3834	2831	2426	2036	1634	1407	1256	4484	3814	2850	2396	2024	1680	1549	1428	5090	4005	3273	2657	2235	1847	1621	1487	4303	3787	2957	2508	2062	1724	1584	1477	3427	3124	2372	2116	1750	1210	1241	963	3545	3200	2531	2136	1769	1579	1300
			4609	3829	2837	2364	1988	1570	1399	1212	4429	3759	2847	2486	1999	1691	1528	1448	5028	3962	3255	2667	2262	1856	1580	1480	4358	3888	2992	2445	2041	1772	1569	1495	3397	3108	2412	2117	1732	1237	1216	954	3553	3190	2546	2114	1713	1572	1273
			4761	3781	2851	2382	1991	1593	1358	1202	4495	3653	2875	2447	2034	1668	1521	1456	5037	3967	3227	2663	2195	1842	1619	1534	4263	3897	2969	2480	2011	1705	1529	1425	3391	3146	2377	2130	1701	1222	1202	939	3579	3218	2474	2130	1718	1555	1261
			4680	3791	2778	2426	2029	1588	1367	1216	4520	3800	2853	2380	2042	1697	1512	1425	4908	3877	3306	2698	2186	1847	1584	1527	4472	3858	2939	2417	2026	1725	1526	1431	3427	3130	2361	2093	1753	1180	1190	941	3576	3200	2510	2077	1709	1550	1269
			4714	3791	2766	2364	1978	1587	1336	1179	4488	3759	2832	2405	1994	1650	1470	1402	4913	4024	3242	2689	2179	1800	1584	1519	4371	3883	2941	2371	1977	1703	1515	1437	3442	3147	2400	2063	1689	1199	1190	919	3530	3187	2547	2088	1708	1546	1241
			4645	3749	2749	2359	1962	1548	1348	1195	4451	3782	2814	2391	2028	1658	1471	1415	4855	3965	3277	2646	2172	1799	1599	1474	4286	3876	2886	2382	1992	1722	1557	1479	3408	3135	2373	2069	1686	1180	1211	921	3569	3235	2550	2089	1696	1510	1230
			4615	3664	2718	2308	1921	1534	1352	1168	4471	3737	2786	2382	1956	1634	1504	1376	4953	3905	3286	2632	2187	1787	1559	1497	4382	3852	2959	2409	1971	1656	1503	1475	3418	3132	2374	2058	1641	1184	1163	903	3580	3181	2515	2042	1701	1503	1204
			4656	3738	2696	2294	1907	1520	1305	1190	4486	3779	2848	2413	1980	1630	1485	1385	5023	3893	3201	2612	2135	1774	1581	1488	4438	3716	2952	2423	1952	1698	1501	1429	3399	3128	2360	2045	1691	1168	1164	896	3507	3223	2461	2083	1691	1487	1207
			4819	3775	2722	2305	1919	1492	1290	1150	4483	3781	2843	2358	1955	1618	1455	1390	5044	3894	3272	2655	2134	1788	1549	1424	4323	3694	2882	2394	1970	1672	1500	1388	3425	3115	2328	2034	1643	1185	1153	882	3588	3191	2476	2070	1637	1494	1193
			4570	3736	2758	2301	1904	1513	1334	1133	4475	3703	2797	2348	1945	1588	1433	1333	4975	3901	3240	2611	2129	1758	1559	1463	4345	3683	2870	2323	1948	1664	1472	1389	3356	3086	2322	1997	1653	1140	1126	903	3534	3166	2468	2007	1632	1467	1198
			4663	3738	2796	2328	1869	1475	1279	1130	4455	3753	2793	2344	1941	1600	1446	1374	5098	3883	3173	2578	2129	1750	1556	1469	4406	3665	2907	2409	1930	1692	1502	1427	3421	3177	2305	2022	1654	1138	1124	871	3528	3177	2462	2033	1639	1450	1179
			4717	3743	2700	2189	1873	1463	1281	1092	4494	3684	2828	2324	1885	1607	1423	1331	4986	3906	3213	2580	2149	1755	1552	1453	4412	3767	2839	2341	1920	1649	1474	1394	3371	3117	2317	2019	1617	1124	1109	881	3512	3180	2403	1994	1640	1456	1182
			4601	3683	2678	2203	1849	1452	1258	1128	4476	3755	2748	2317	1920	1576	1425	1352	4927	4001	3208	2567	2126	1777	1510	1422	4313	3742	2867	2373	1943	1619	1464	1379	3446	3082	2246	2005	1633	1125	1126	874	3546	3156	2437	2002	1598	1447	1169
			4734	3758	2695	2273	1839	1435	1262	1114	4498	3729	2756	2338	1921	1566	1405	1350	4898	3927	3315	2604	2058	1732	1509	1425	4354	3705	2872	2314	1893	1648	1444	1369	3404	3081	2296	2021	1595	1134	1127	865	3513	3149	2421	1996	1586	1414	1127
			4571	3813	2669	2322	1862	1377	1245	1113	4449	3731	2772	2285	1934	1573	1410	1362	4968	3908	3193	2574	2089	1727	1519	1375	4305	3701	2824	2347	1892	1597	1483	1405	3399	3147	2286	1969	1602	1100	1105	823	3538	3201	2393	2005	1602	1431	1125
			4638	3677	2691	2193	1804	1450	1238	1133	4372	3674	2736	2285	1902	1544	1391	1321	4902	3814	3172	2527	2049	1693	1494	1381	4416	3641	2806	2293	1867	1648	1449	1350	3345	3124	2289	1951	1590	1097	1089	833	3590	3182	2411	1954	1573	1408	1119
			4704	3774	2692	2218	1845	1436	1230	1067	4413	3708	2807	2295	1919	1537	1412	1311	4913	3916	3148	2503	2111	1736	1476	1407	4340	3707	2891	2320	1914	1630	1438	1358	3396	3101	2281	1991	1577	1105	1060	833	3582	3152	2375	1933	1575	1384	1136
			4576	3630	2653	2205	1801	1426	1236	1050	4441	3711	2780	2274	1874	1526	1411	1291	5033	3902	3121	2549	2036	1689	1471	1398	4374	3722	2778	2255	1864	1611	1438	1365	3406	3078	2266	1959	1587	1088	1088	844	3485	3145	2447	1966	1541	1368	1106
			4590	3648	2645	2222	1797	1438	1246	1063	4477	3704	2713	2287	1851	1564	1388	1329	5028	3939	3220	2482	2029	1707	1498	1390	4344	3689	2796	2278	1856	1571	1417	1350	3334	3039	2252	1936	1599	1094	1087	831	3576	3143	2374	1920	1567	1400	1112
			4554	3786	2689	2203	1800	1397	1217	1055	4364	3735	2740	2252	1869	1487	1400	1306	4881	3861	3146	2514	2027	1673	1484	1370	4351	3711	2825	2283	1873	1577	1430	1323	3400	3045	2238	1948	1553	1095	1055	823	3570	3117	2388	1934	1556	1344	1076
			4716	3767	2661	2234	1746	1413	1219	1057	4436	3702	2707	2305	1856	1549	1365	1283	4984	3914	3167	2550	2032	1700	1428	1396	4333	3687	2808	2292	1806	1576	1427	1313	3407	2995	2214	1937	1554	1073	1052	822	3483	3145	2377	1898	1514	1380	1063
			4666	3698	2577	2207	1779	1401	1176	1047	4415	3632	2741	2290	1812	1523	1334	1264	4981	3832	3212	2467	2057	1687	1462	1375	4359	3650	2799	2302	1862	1582	1425	1290	3321	3063	2239	1938	1550	1069	1078	822	3517	3167	2392	1920	1514	1349	1055
			4672	3682	2740	2232	1776	1385	1192	1065	4441	3677	2711	2242	1833	1502	1361	1250	5035	3874	3096	2474	2022	1650	1461	1347	4253	3700	2809	2263	1827	1581	1407	1302	3398	3066	2220	1935	1519	1064	1048	795	3507	3122	2397	1881	1530	1340	1052
			4703	3656	2624	2191	1757	1373	1181	1011	4444	3640	2708	2273	1817	1507	1336	1252	4966	3919	3144	2472	2074	1679	1421	1376	4340	3631	2787	2199	1817	1540	1425	1285	3363	3008	2192	1896	1526	1062	1062	810	3504	3110	2343	1879	1503	1311	1055
			4640	3702	2594	2174	1764	1376	1159	1019	4353	3668	2631	2260	1852	1479	1367	1265	4895	3863	3115	2467	1995	1652	1420	1363	4349	3694	2706	2259	1840	1542	1389	1286	3390	3054	2182	1904	1512	1049	1043	799	3506	3145	2336	1888	1488	1342	1032
			5120	2853	1256	847	588	395	278	244	4672	3210	1773	1414	1079	768	636	596	5336	3403	2365	1546	1166	861	719	675	4543	3386	1983	1495	1108	895	762	721	3198	2168	1113	885	600	390	394	329	3574	1849	742	427	256	176	135
			4976	2873	1266	853	589	385	286	236	4677	3153	1751	1396	1051	775	639	563	5314	3421	2357	1528	1137	855	710	646	4496	3360	1956	1493	1096	886	744	687	3306	2196	1130	893	601	396	366	316	3579	1831	728	436	250	173	129
			5061	2882	1257	871	594	390	278	224	4603	3112	1809	1434	1068	768	625	563	5270	3353	2334	1524	1135	865	699	608	4609	3322	1986	1480	1124	889	729	652	3272	2205	1136	871	606	383	357	302	3553	1837	744	431	252	176	120
			5048	2915	1287	857	597	382	273	217	4630	3173	1766	1378	1057	773	635	564	5224	3464	2311	1517	1159	834	666	621	4528	3291	1952	1483	1091	873	723	629	3226	2181	1139	881	610	384	344	286	3589	1824	744	425	252	172	117
			5060	2870	1285	849	597	388	257	213	4566	3166	1772	1403	1061	758	638	544	5164	3305	2317	1511	1135	844	681	592	4447	3345	1956	1483	1101	889	704	631	3288	2234	1152	895	598	395	349	274	3576	1841	732	424	255	169	111
			5060	2959	1297	861	594	392	262	212	4537	3135	1790	1358	1041	747	627	533	5124	3361	2313	1506	1113	844	672	587	4403	3292	1935	1465	1105	879	679	612	3297	2209	1162	893	637	373	339	273	3559	1867	741	431	246	174	109
			4907	2902	1265	863	591	375	257	212	4574	3148	1769	1399	1058	742	625	545	5099	3326	2325	1523	1133	834	673	576	4463	3344	1900	1469	1096	868	668	613	3270	2198	1153	895	632	383	328	267	3552	1893	740	438	257	177	105
			4963	2865	1271	863	582	368	258	222	4534	3135	1740	1389	1059	762	609	534	5169	3353	2257	1474	1160	809	658	577	4481	3232	1924	1471	1093	866	690	600	3267	2224	1155	901	621	394	333	269	3565	1855	749	432	257	165	102
			4863	2882	1277	852	590	388	253	205	4597	3108	1760	1368	1051	754	632	542	5149	3331	2277	1476	1125	842	645	587	4420	3326	1978	1485	1075	858	679	585	3311	2204	1151	921	621	393	323	257	3546	1847	723	436	256	179	97
			5044	2866	1271	845	602	364	264	205	4529	3119	1753	1382	1036	753	602	546	5155	3245	2270	1495	1109	829	654	552	4485	3211	1918	1440	1087	863	665	586	3257	2213	1149	913	625	405	325	249	3528	1882	735	436	255	171	97
			5080	2874	1270	852	610	367	262	208	4632	3170	1741	1385	1057	749	619	532	5200	3376	2282	1485	1104	814	646	553	4394	3254	1913	1492	1099	890	656	581	3252	2196	1168	907	636	393	338	257	3572	1874	719	426	266	173	98
[truncated: 26 more columns]

## Sheet: Figure1B
SiNRAT1 LPR50
Vi
Vmax= 25
Km= 13.8 uM
				Mn2+ (μM)	Vi (ΔF.min-1)
				0.1=0	0	0	0	0	0	0
				1	2.1258	1.2104	1.61132	1.08292	3.01123	2.26347
				5	8.90189	8.2227	4.43791	7.68445	9.49141	6.02177
				10	9.56597	13.0391	11.7884	10.9452	11.0482	9.3427
				25	15.1488	16.603	15.1571	15.0841	14.7886	12.9144
				50	20.9586	21.7618	21.1124	20.2472	18.0847	15.5615
				200	21.1781	22.9337	23.2933	23.0396	22.5068	20.5709
				400	23.3567	26.7703	27.4485	24.7746	27.0034	23.703

## Sheet: Figure1C
SiNRAT1
LPR50
Mn/Ca
		NORM.																Concentration
			Mn(uM)/Ca (mM)															Mean	SEM	N
Cycle Nr.	Time (min)		0/0	50/0	50/0.5	50/2	0/0	50/0	50/0.5	50/2	0/0	50/0	50/0.5	50/2			Time (min)	0 μM Mn2+ / 0 mM Ca2+			50 μM Mn 2+ / 0 mM Ca2+			50 μM Mn 2+ / 0.5 mM Ca2+			50 μM Mn 2+ / 2 mM Ca2+
1	-6.50232		115.935	140.933	124.557	129.07	98.9812	124.866	111.695	109.497	137.404	159.938	149.089	141.384			-6.50232	117.44	11.1173	3	141.912	10.1361	3	128.447	10.9687	3	126.65	9.28422	3
2	-6.43507		113.32	136.652	124.557	120.461	97.8552	123.039	108.063	108.412	132.519	156.447	145.67	138.02			-6.43507	114.565	10.0259	3	138.713	9.69876	3	126.097	10.8833	3	122.297	8.59626	3
3	-6.3684		109.658	135.041	122.833	123.211	97.4799	123.93	106.689	107.675	130.312	157.656	148.098	139.67			-6.3684	112.483	9.58248	3	138.876	9.92286	3	125.873	12.0503	3	123.519	9.23741	3
4	-6.30198		108.164	133.935	119.246	120.081	93.7087	122.883	106.853	105.935	132.431	154.442	144.903	138.559			-6.30198	111.434	11.2971	3	137.087	9.24549	3	123.667	11.2042	3	121.525	9.44536	3
5	-6.23532		107.51	132.131	119.201	115.631	94.6381	119.608	105.745	106.181	129.841	150.951	142.665	139.353			-6.23532	110.663	10.2838	3	134.23	9.10855	3	122.537	10.7878	3	120.388	9.86687	3
6	-6.16865		106.277	129.606	116.046	117.106	91.5996	116.399	103.426	103.09	128.311	149.464	141.355	136.782			-6.16865	108.729	10.6683	3	131.823	9.60919	3	120.276	11.1515	3	118.993	9.77153	3
7	-6.10172		101.775	125.517	115.138	112.97	91.9929	118.182	104.678	103.336	127.958	146.008	140.972	135.386			-6.10172	107.242	10.736	3	129.902	8.32647	3	120.263	10.7858	3	117.23	9.49401	3
8	-6.03533		102.597	124.363	115.887	114.49	90.992	114.84	101.621	102.436	126.221	147.84	139.022	136.084			-6.03533	106.603	10.3653	3	129.014	9.80605	3	118.843	10.8975	3	117.67	9.84267	3
9	-5.96865		102.653	125.854	115.275	115.541	90.4915	114.305	103.673	102.088	125.809	146.941	137.328	134.846			-5.96865	106.318	10.3588	3	129.033	9.55441	3	118.758	9.87048	3	117.492	9.50672	3
10	-5.90198		102.541	124.627	110.962	110.331	90.3485	114.973	103.242	102.579	125.221	146.388	136.433	130.625			-5.90198	106.037	10.2174	3	128.663	9.29035	3	116.879	10.0279	3	114.512	8.3618	3
11	-5.83507		99.1967	122.655	112.778	112.433	89.0974	113.28	101.621	102.824	123.484	141.618	137.872	130.974			-5.83507	103.926	10.2044	3	125.851	8.33502	3	117.423	10.7193	3	115.411	8.26144	3
12	-5.76867		99.0286	123.617	111.257	110.666	88.8293	113.302	102.052	101.064	123.278	144.279	135.379	132.974			-5.76867	103.712	10.2166	3	127.066	9.10712	3	116.229	9.93666	3	114.901	9.45171	3
13	-5.70198		96.544	123.353	110.781	110.018	90.5094	112.143	102.031	101.126	123.543	142.724	134.292	132.053			-5.70198	103.532	10.1561	3	126.073	8.93197	3	115.701	9.63242	3	114.399	9.19283	3
14	-5.63533		96.8989	120.659	109.101	109.191	87.6497	112.723	102.38	99.5497	121.071	142.62	134.548	130.086			-5.63533	101.873	9.96339	3	125.334	8.94154	3	115.343	9.79646	3	112.942	9.01234	3
15	-5.56867		97.8143	119.144	106.105	108.453	87.6854	112.433	100.021	102.006	122.131	140.926	134.899	127.991			-5.56867	102.543	10.2208	3	124.168	8.60031	3	113.675	10.7565	3	112.816	7.81223	3
16	-5.50198		97.1605	116.162	109.101	108.631	87.5961	112.812	99.8974	100.512	122.778	141.825	133.589	128.245			-5.50198	102.512	10.5027	3	123.6	9.16394	3	114.196	10.054	3	112.463	8.2319	3
17	-5.43507		95.7033	122.896	107.286	107.402	87.2386	108.601	99.8564	98.8334	120.571	138.576	134.196	129.324			-5.43507	101.171	10.003	3	123.357	8.65618	3	113.779	10.4313	3	111.853	9.07892	3
18	-5.3684		94.9935	120.539	108.012	107.67	86.5594	108.69	100.759	101.269	120.365	140.892	133.973	126.404			-5.3684	100.639	10.1589	3	123.373	9.40335	3	114.248	10.0821	3	111.781	7.54151	3
19	-5.30198		93.7045	121.068	107.127	104.383	87.0241	111.542	98.2971	98.7925	120.247	139.717	131.991	125.738			-5.30198	100.325	10.1459	3	124.109	8.27424	3	112.472	10.0871	3	109.638	8.21025	3
20	-5.23507		94.8253	118.038	106.264	105.747	86.2913	110.695	99.7333	98.3422	118.658	138.576	131.767	127.198			-5.23507	99.9249	9.68512	3	122.436	8.34356	3	112.588	9.77309	3	110.429	8.65257	3
21	-5.16867		95.722	119.024	104.585	104.45	85.4334	108.935	98.174	98.7515	119.511	139.336	130.489	127.705			-5.16867	100.222	10.0916	3	122.432	8.94002	3	111.083	9.87812	3	110.302	8.85572	3
22	-5.10173		95.0682	117.869	108.579	108.609	84.361	107.576	96.5326	97.8305	118.893	136.295	129.083	127.103			-5.10173	99.4409	10.2056	3	120.58	8.40043	3	111.398	9.50156	3	111.181	8.54735	3
23	-5.03533		94.9935	116.859	107.626	104.741	84.5755	109.514	97.3123	97.2984	117.981	134.497	125.791	122.85			-5.03533	99.1834	9.86833	3	120.29	7.41315	3	110.243	8.32459	3	108.296	7.58731	3
24	-4.9684		93.6671	117.629	106.219	103.913	83.7176	108.645	98.7485	96.316	119.129	134.67	129.466	123.485			-4.9684	98.8379	10.5442	3	120.315	7.63175	3	111.478	9.24914	3	107.905	8.09283	3
25	-4.90173		93.0133	114.574	105.856	101.99	84.5219	105.392	96.8199	97.237	117.157	132.596	126.558	125.547			-4.90173	98.2308	9.77553	3	117.521	7.99003	3	109.745	8.80211	3	108.258	8.75282	3
26	-4.83533		95.3297	114.622	104.063	102.75	84.8257	107.487	95.5273	96.0909	117.805	135.43	126.846	122.85			-4.83533	99.32	9.72699	3	119.18	8.38232	3	108.812	9.34747	3	107.23	8.04289	3
27	-4.7684		93.6671	114.19	106.627	102.549	83.8963	106.729	96.6557	97.4621	116.48	135.43	128.699	122.533			-4.7684	98.0146	9.65408	3	118.783	8.59776	3	110.661	9.46748	3	107.515	7.65119	3
28	-4.70173		94.788	112.963	106.037	99.7987	83.5031	107.219	98.2355	96.6639	116.333	134.67	126.143	121.073			-4.70173	98.2081	9.63024	3	118.284	8.35901	3	110.138	8.31293	3	105.845	7.66738	3
29	-4.63507		94.5078	113.612	106.673	103.466	83.9321	106.172	96.5531	97.2165	115.862	133.426	124.672	121.739			-4.63507	98.1007	9.3909	3	117.737	8.13318	3	109.299	8.22289	3	107.474	7.35723	3
30	-4.56842		96.3572	114.286	106.378	101.744	84.0393	106.306	97.538	95.8248	118.687	134.255	126.015	123.992			-4.56842	99.6947	10.1403	3	118.282	8.31206	3	109.977	8.41519	3	107.187	8.57462	3
31	-4.50173		91.5188	113.949	101.725	102.818	83.7355	106.172	98.2971	98.8334	114.715	131.87	124.992	121.739			-4.50173	96.6562	9.30448	3	117.33	7.60859	3	108.338	8.38559	3	107.797	7.06545	3
32	-4.43508		92.7891	113.035	100.59	102.773	83.0742	106.016	98.2971	96.8277	112.743	133.667	125.695	123.453			-4.43508	96.202	8.73294	3	117.573	8.29849	3	108.194	8.7755	3	107.684	8.06885	3
33	-4.36842		92.3407	111.833	102.792	99.5975	82.7525	104.947	96.2864	95.6201	114.509	133.322	126.143	123.389			-4.36842	96.5339	9.40387	3	116.7	8.54518	3	108.407	9.06448	3	106.202	8.66989	3
34	-4.30148		92.266	113.179	103.949	101.029	83.5746	106.64	97.025	95.6815	114.42	133.979	125.727	124.659			-4.30148	96.7536	9.18271	3	117.933	8.24209	3	108.9	8.64751	3	107.123	8.90274	3
35	-4.23508		91.9671	114.165	102.678	100.738	83.0563	106.194	97.1276	97.0119	115.156	133.633	129.019	122.469			-4.23508	96.7265	9.56707	3	117.998	8.14929	3	109.608	9.83671	3	106.74	7.93795	3
36	-4.16842		92.733	113.3	103.291	98.144	85.2547	105.214	95.2811	95.6815	115.068	135.499	127.037	122.818			-4.16842	97.6851	8.95538	3	118.004	9.05363	3	108.536	9.53506	3	105.548	8.66435	3
37	-4.10175		93.8539	112.217	100.613	98.4347	83.4316	105.66	95.5888	95.4769	115.274	132.285	125.631	124.849			-4.10175	97.5198	9.37298	3	116.721	8.00907	3	107.278	9.29069	3	106.254	9.33696	3
38	-4.03483		93.1067	113.3	102.724	97.6073	83.2708	105.459	96.7378	95.395	115.421	135.223	125.184	122.152			-4.03483	97.2661	9.51107	3	117.994	8.90694	3	108.215	8.65854	3	105.051	8.57399	3
39	-3.96843		92.8825	113.107	101.793	99.1279	82.252	103.654	94.9323	94.8015	114.303	132.181	123.937	121.803			-3.96843	96.479	9.42531	3	116.314	8.38966	3	106.888	8.75195	3	105.244	8.37297	3
40	-3.9015		94.1902	110.005	101.861	101.23	83.2529	106.506	96.7993	95.3745	115.127	131.835	124.896	118.121			-3.9015	97.5232	9.35082	3	116.115	7.92462	3	107.852	8.64632	3	104.909	6.81914	3
41	-3.83508		93.6111	110.293	101.838	98.2335	81.8052	104.501	96.4506	96.5002	114.538	132.458	126.334	121.58			-3.83508	96.6514	9.57065	3	115.751	8.51923	3	108.208	9.19576	3	105.438	8.08672	3
42	-3.76843		91.4067	112.915	101.135	97.6073	82.2341	105.058	94.7476	95.5997	114.45	131.766	124.736	119.93			-3.76843	96.0302	9.58285	3	116.58	7.92481	3	106.873	9.12002	3	104.379	7.79714	3
43	-3.70175		92.21	112.434	101.793	97.5403	81.7516	104.568	94.3578	95.1494	115.274	131.801	123.778	119.962			-3.70175	96.4117	9.90243	3	116.267	8.09185	3	106.643	8.83216	3	104.217	7.90255	3
44	-3.63483		90.2298	111.568	102.837	99.2844	81.9124	104.768	96.1018	93.246	113.949	131.905	125.248	120.977			-3.63483	95.3639	9.59794	3	116.08	8.15199	3	108.062	8.81	3	104.503	8.41984	3
45	-3.56817		94.4143	110.366	100.794	98.2335	82.1269	103.988	96.0607	95.0266	115.303	132.354	123.17	119.422			-3.56817	97.2815	9.68384	3	115.569	8.59187	3	106.675	8.36002	3	104.227	7.65365	3
46	-3.50177		90.566	110.871	103.064	99.3962	81.2869	101.916	95.9376	94.3717	113.067	133.495	125.983	120.946			-3.50177	94.9731	9.43492	3	115.427	9.39628	3	108.328	9.06384	3	104.905	8.15068	3
47	-3.43483		92.9385	110.895	102.429	97.4955	83.378	105.526	94.6656	94.7196	113.567	130.245	123.394	121.771			-3.43483	96.6278	8.90783	3	115.555	7.50679	3	106.829	8.58017	3	104.662	8.59189	3
48	-3.36842		92.5276	108.538	102.61	98.3005	80.0179	102.807	93.8449	95.5178	113.037	131.421	124.449	121.549			-3.36842	95.1942	9.62463	3	114.255	8.74064	3	106.968	9.09929	3	105.122	8.25237	3
49	-3.30175		93.0506	110.125	101.203	98.2558	80.5541	101.27	94.0501	93.9828	112.272	128.932	123.905	120.311			-3.30175	95.2922	9.22449	3	113.442	8.15571	3	106.386	8.99972	3	104.183	8.15769	3
50	-2.11688		89.3331	107.383	98.434	99.3068	82.9312	104.813	99.1178	97.9943	116.804	138.956	122.563	111.076			-2.11688	96.3561	10.3896	3	117.051	10.9778	3	106.705	7.93154	3	102.792	4.15905	3
51	-2.05385		87.4463	109.115	97.5034	95.7961	83.2529	105.281	99.5486	98.3013	115.48	134.29	121.572	113.615			-2.05385	95.393	10.1161	3	116.228	9.0982	3	106.208	7.70478	3	102.571	5.56917	3
52	-1.99083		87.5584	108.706	98.4567	94.4097	83.4495	106.529	99.1998	98.1171	113.273	134.359	124.385	109.997			-1.99083	94.7601	9.33187	3	116.531	8.93597	3	107.347	8.52155	3	100.841	4.70125	3
53	-1.92782		86.9979	107.359	97.231	95.6619	81.9482	105.882	98.8305	98.3627	114.097	135.707	125.184	112.155			-1.92782	94.3475	9.9815	3	116.316	9.70472	3	107.082	9.06277	3	102.06	5.1074	3
54	-1.8648		86.4001	105.411	99.5915	96.1986	82.5201	105.66	96.7993	98.4445	115.097	135.672	122.371	114.123			-1.8648	94.6725	10.2736	3	115.581	10.0459	3	106.254	8.09887	3	102.922	5.63772	3
55	-1.80178		86.6804	108.297	97.6396	93.8059	82.1984	104.479	98.6048	97.6054	113.685	135.776	121.381	112.345			-1.80178	94.1878	9.83386	3	116.184	9.85785	3	105.875	7.7578	3	101.252	5.65396	3
56	-1.73875		85.7837	107.985	98.4793	94.0519	81.1975	104.189	96.5737	97.5031	113.037	133.667	121.7	109.489			-1.73875	93.3394	9.93742	3	115.28	9.25865	3	105.584	8.07666	3	100.348	4.67786	3
57	-1.67573		86.2694	108.682	98.2751	95.2818	80.7685	103.676	97.4559	96.4183	111.742	130.66	119.431	109.045			-1.67573	92.9267	9.54082	3	114.34	8.28725	3	105.054	7.19243	3	100.248	4.41044	3
58	-1.61272		86.0452	108.682	97.0495	91.6592	81.6086	102.184	96.3275	94.6377	109.888	130.384	120.518	109.076			-1.61272	92.514	8.781	3	113.75	8.52589	3	104.632	7.94581	3	98.4578	5.37851	3
59	-1.5497		87.5957	107.287	96.6182	93.2916	79.8034	102.629	96.4711	94.4331	109.653	129.831	119.911	108.632			-1.5497	92.3506	8.93871	3	113.249	8.39913	3	104.333	7.78873	3	98.7856	4.9343	3
60	-1.48668		86.7551	106.085	96.8225	92.1064	80.4111	102.897	96.9224	96.623	111.006	121.95	119.303	107.871			-1.48668	92.7242	9.32278	3	110.31	5.89194	3	104.349	7.477	3	98.8666	4.68693	3
61	-1.42365		86.7925	106.445	98.2978	93.8953	81.0545	103.699	95.9376	94.9243	108.652	121.811	120.198	109.457			-1.42365	92.1664	8.40765	3	110.652	5.63579	3	104.811	7.72357	3	99.4256	5.02462	3
62	-1.36038		85.5408	107.744	96.6636	94.3873	80.7328	104.144	97.2918	96.623	109.506	125.233	118.185	108.6			-1.36038	91.9264	8.89851	3	112.374	6.51311	3	104.047	7.07133	3	99.8702	4.41254	3
63	-1.29735		86.5496	108.369	96.0281	92.0841	80.0715	103.52	96.8199	94.7196	109.888	124.024	118.089	107.172			-1.29735	92.1698	9.05444	3	111.971	6.18661	3	103.646	7.22522	3	97.992	4.65278	3
64	-1.23433		87.6705	105.58	94.9841	91.7263	79.8928	102.228	96.6968	94.9652	109.918	121.258	119.719	106.887			-1.23433	92.4936	8.99666	3	109.689	5.86511	3	103.8	7.97479	3	97.8594	4.60947	3
65	-1.17132		86.9045	106.013	97.0041	90.9213	80.429	102.696	94.7887	95.702	110.859	123.989	116.938	108.632			-1.17132	92.7309	9.25494	3	110.899	6.61452	3	102.91	7.04307	3	98.4185	5.29004	3
66	-1.1083		86.0452	105.099	96.0962	93.314	79.7676	103.699	95.9171	94.7196	108.064	124.231	118.313	108.251			-1.1083	91.2922	8.5793	3	111.009	6.62307	3	103.442	7.43549	3	98.7616	4.76216	3
67	-1.04528		86.2694	104.521	92.6691	92.3524	78.8561	102.518	94.7066	94.9652	109.447	125.648	116.331	109.045			-1.04528	91.5241	9.2133	3	110.896	7.39881	3	101.236	7.57063	3	98.7874	5.18379	3
68	-0.98225		85.8771	103.078	95.0976	93.0903	80.0179	101.337	96.2454	95.0471	109.241	123.47	120.134	108.251			-0.98225	91.7119	8.92613	3	109.295	7.10539	3	103.826	8.16097	3	98.7962	4.76116	3
69	-0.91925		85.8771	102.91	96.6636	91.7487	80.0357	101.493	95.3221	96.0909	108.976	124.646	118.025	106.887			-0.91925	91.6296	8.83556	3	109.683	7.49258	3	103.337	7.35421	3	98.2421	4.5004	3
70	0		100	100	100	100	100	100	100	100	100	100	100	100			0	100	0	3	100	0	3	100	0	3	100	0	3
71	0.0627833		97.9451	96.0077	96.3232	94.8792	100.661	98.1506	99.405	98.6901	99.8529	97.4421	97.0598	89.908			0.0627833	99.4864	0.805227	3	97.2001	0.630327	3	97.596	0.929165	3	94.4925	2.54256	3
72	0.126067		100.878	92.2799	95.2565	95.8184	97.3012	95.4991	97.6611	98.8539	100.912	95.5064	93.736	88.6385			0.126067	99.6972	1.19804	3	94.4285	1.07427	3	95.5512	1.1426	3	94.4369	3.02873	3
73	0.189083		96.1891	91.9192	96.9133	96.0868	97.1582	92.5357	96.8814	96.9709	100.324	92.1189	92.4577	86.8296			0.189083	97.8903	1.24844	3	92.1912	0.181595	3	95.4175	1.47993	3	93.2958	3.24315	3
74	0.2521		98.3561	90.1154	95.7558	96.9589	96.6399	88.4804	94.9938	96.0499	100.383	89.2845	92.3618	86.7026			0.2521	98.4595	1.08167	3	89.2934	0.47202	3	94.3705	1.02815	3	93.2371	3.27778	3
75	0.315133		99.1967	87.7104	92.4421	92.5089	96.4433	89.0597	92.0189	94.0237	99.7351	86.5883	88.5906	84.259			0.315133	98.4584	1.01948	3	87.7862	0.714433	3	91.0172	1.21944	3	90.2639	3.03413	3
76	0.378133		97.4594	85.6902	91.6931	91.7263	94.9062	87.2995	92.142	93.8805	98.2931	85.1365	87.2483	83.2434			0.378133	96.8862	1.01886	3	86.0421	0.648694	3	90.3611	1.5618	3	89.6167	3.24677	3
77	0.441167		97.8517	84.1751	89.4462	93.7165	94.924	86.2299	90.5622	94.7196	97.4102	82.9934	86.705	81.6566			0.441167	96.7287	0.911259	3	84.4662	0.94557	3	88.9045	1.14594	3	90.0309	4.19714	3
78	0.504183		98.0572	80.4233	88.5384	89.0206	94.8704	84.9599	89.8236	89.3983	98.4403	80.9886	83.8287	81.1806			0.504183	97.1226	1.13151	3	82.1239	1.42734	3	87.3969	1.82225	3	86.5331	2.6785	3
79	0.5672		98.767	80.1106	90.3995	90.3846	93.7802	82.3307	88.572	90.3807	100.029	78.9492	82.5184	79.4668			0.5672	97.5255	1.90781	3	80.4635	0.991963	3	87.1633	2.38161	3	86.744	3.6386	3
80	0.630233		97.2352	76.912	88.039	89.1324	95.0849	82.4198	87.1358	89.2141	98.0577	77.8085	82.5823	79.1812			0.630233	96.7926	0.886243	3	79.0468	1.70626	3	85.919	1.68863	3	85.8426	3.33076	3
81	0.693233		98.5429	76.8879	84.9069	90.407	95.3887	79.4786	86.6024	88.1703	96.6451	75.1469	80.0575	77.404			0.693233	96.8589	0.916773	3	77.1711	1.25845	3	83.8556	1.9611	3	85.3271	4.01382	3
82	0.75625		97.7209	74.6994	87.0858	88.4392	94.924	79.4118	87.7513	89.3983	96.6745	74.3519	79.1627	76.8328			0.75625	96.4398	0.815867	3	76.1543	1.6318	3	84.6666	2.75866	3	84.8901	4.03816	3
83	0.819017		95.7033	72.2703	84.7254	87.1422	94.7453	76.7157	86.0279	87.7814	97.9988	73.3149	77.6606	78.007			0.819017	96.1492	0.965297	3	74.1003	1.34201	3	82.8046	2.59935	3	84.3102	3.15701	3
84	0.8823		99.6264	70.8754	83.182	85.1744	94.6202	75.5793	83.5659	86.0622	96.7039	71.7249	78.4276	76.9914			0.8823	96.9835	1.4519	3	72.7265	1.44732	3	81.7252	1.6525	3	82.7427	2.88703	3
85	0.945333		96.3011	69.1198	83.0458	85.4651	94.1734	75.4679	84.2224	84.6705	96.4097	69.7891	76.3183	76.7375			0.945333	95.6281	0.728016	3	71.4589	2.01378	3	81.1955	2.46214	3	82.291	2.78621	3
86	1.00833		95.7033	68.9755	82.7735	85.4204	92.5648	74.3761	81.268	84.9775	96.3508	69.8928	75.3915	74.7064			1.00833	94.873	1.16913	3	71.0815	1.66847	3	79.811	2.25207	3	81.7014	3.49984	3
87	1.0711		95.6099	67.0034	80.9578	85.085	93.1367	71.9251	81.0833	84.5886	95.4974	68.5793	74.4966	75.1825			1.0711	94.748	0.806294	3	69.1693	1.45109	3	78.8459	2.17494	3	81.6187	3.22129	3
88	1.13438		95.8341	66.5224	81.2301	83.475	92.7793	73.1729	79.9549	84.7524	98.7934	67.3695	74.7523	73.8813			1.13438	95.8023	1.73621	3	69.0216	2.09001	3	78.6458	1.98123	3	80.7029	3.43066	3
89	1.1974		97.7583	66.7869	79.9138	83.6538	92.5112	71.836	80.6114	82.9308	98.352	66.3671	73.3781	73.0562			1.1974	96.2071	1.85591	3	68.33	1.75719	3	77.9677	2.30365	3	79.8803	3.41843	3
90	1.26042		94.2089	65.368	79.9365	82.0662	93.0116	70.1872	79.524	82.3782	96.4391	65.9177	73.1544	71.5963			1.26042	94.5532	1.00429	3	67.1576	1.52306	3	77.5383	2.19519	3	78.6802	3.54311	3
91	1.32345		97.4033	63.5402	80.1634	83.5644	94.1912	69.7415	77.9032	81.2935	96.0271	63.8783	71.077	72.1358			1.32345	95.8739	0.930409	3	65.72	2.01313	3	76.3812	2.73117	3	78.9979	3.4931	3
92	1.38647		95.6473	61.9288	80.4585	82.3345	91.8141	69.6078	78.4982	82.6443	95.2619	62.8759	71.1729	72.5167			1.38647	94.2411	1.21859	3	64.8042	2.41734	3	76.7098	2.82571	3	79.1652	3.32545	3
93	1.44948		95.0869	61.5681	77.8711	81.7531	91.9929	66.3102	76.8978	80.5158	95.2031	62.4265	71.077	71.5328			1.44948	94.0943	1.05124	3	63.4349	1.45882	3	75.282	2.12117	3	77.9339	3.2204	3
94	1.51252		95.7781	60.6301	76.4866	81.0823	91.5639	66.4884	76.4875	80.4339	94.6439	62.3574	69.3193	70.5173			1.51252	93.9953	1.25901	3	63.1586	1.73795	3	74.0978	2.38926	3	77.3445	3.41872	3
95	1.57552		95.4605	59.62	77.054	81.4848	93.4584	66.4884	76.1797	79.6357	95.4091	60.2143	69.3512	69.8191			1.57552	94.776	0.658942	3	62.1076	2.19712	3	74.195	2.435	3	76.9799	3.61995	3
96	1.63855		96.1517	59.2352	76.1462	81.0823	91.9929	65.0624	74.5178	79.0217	95.4091	60.3871	68.5842	70.1047			1.63855	94.5179	1.28058	3	61.5616	1.78171	3	73.0827	2.29786	3	76.7362	3.36869	3
97	1.70155		94.9935	58.634	74.6709	80.0089	91.8499	63.369	74.7025	77.5686	96.1448	60.0069	66.6027	69.2161			1.70155	94.3294	1.28353	3	60.67	1.40651	3	71.9921	2.69467	3	75.5979	3.26772	3
98	1.76458		95.5352	57.5036	73.7177	79.4946	90.6345	63.1684	73.4715	77.3025	93.9376	58.4514	66.6667	67.9784			1.76458	93.3691	1.44299	3	59.7078	1.75181	3	71.2853	2.31039	3	74.9252	3.53056	3
99	1.82762		96.1891	57.215	71.2892	78.8462	91.9392	63.0125	73.3073	78.6328	95.9976	57.449	66.5069	68.6449			1.82762	94.7086	1.38581	3	59.2255	1.89469	3	70.3678	2.01646	3	75.3746	3.36544	3
100	1.89062		92.4341	56.9024	71.5161	78.4436	90.9383	62.7228	72.4251	76.5248	93.9965	56.2738	66.5708	67.6928			1.89062	92.4563	0.882876	3	58.633	2.05296	3	70.1707	1.81897	3	74.2204	3.31048	3
101	1.95365		95.3297	56.71	73.8311	78.3318	90.1877	61.0294	71.666	76.8522	95.8505	56.8614	64.845	67.4072			1.95365	93.7893	1.80708	3	58.2003	1.41525	3	70.114	2.70765	3	74.1971	3.42172	3
102	2.01667		95.3671	55.0746	72.424	78.22	91.0098	59.8485	72.4661	76.5248	94.8205	55.859	64.0141	66.9311			2.01667	93.7325	1.37043	3	56.9273	1.47802	3	69.6347	2.81036	3	73.892	3.51466	3
103	2.07968		94.1341	55.1708	72.6055	77.7728	92.2967	59.7816	70.1272	74.5804	96.4391	55.3405	64.6213	66.4868			2.07968	94.29	1.19834	3	56.7643	1.50947	3	69.118	2.35945	3	72.9467	3.35883	3
104	2.1427		96.077	54.6657	71.2211	76.5877	90.706	58.4225	71.071	74.6418	94.5556	54.6492	64.1099	68.1371			2.1427	93.7795	1.59829	3	55.9124	1.25502	3	68.8007	2.34576	3	73.1222	2.55506	3
105	2.20573		95.0682	53.2227	69.9047	76.6995	91.3673	57.7094	71.2762	75.3172	94.9382	54.2689	64.4615	65.2174			2.20573	93.7912	1.21255	3	55.067	1.35529	3	68.5474	2.08099	3	72.4114	3.61905	3
106	2.26875		95.8528	52.862	70.8806	76.8784	90.4915	57.5535	68.9988	74.56	94.7911	53.1282	62.3202	64.9635			2.26875	93.7118	1.63905	3	54.5146	1.5214	3	67.3999	2.59727	3	72.1339	3.64715	3
107	2.33177		96.2264	51.3949	69.8593	74.9329	91.9571	57.598	67.8293	73.4957	93.8493	52.6097	62.512	63.6623			2.33177	94.0109	1.23509	3	53.8676	1.89792	3	66.7335	2.19061	3	70.697	3.54171	3
108	2.39478		95.4044	50.2405	69.4281	75.4249	90.5273	56.0383	68.8962	72.6975	92.5544	51.6073	60.9779	63.6941			2.39478	92.8287	1.41459	3	52.6287	1.74987	3	66.4341	2.73237	3	70.6055	3.54426	3
109	2.4578		93.8166	51.5392	68.4294	75.2683	90.563	55.615	67.5215	72.8817	93.0842	52.6789	60.946	63.1228			2.4578	92.4879	0.985401	3	53.2777	1.21407	3	65.6323	2.35777	3	70.4243	3.71517	3
110	2.52083		94.1902	49.3266	68.8833	73.6807	89.6157	55.3476	67.9524	72.8612	93.1725	51.6073	59.8274	64.1701			2.52083	92.3261	1.38667	3	52.0938	1.75505	3	65.5544	2.87607	3	70.2373	3.04283	3
111	2.58385		95.1242	49.8076	68.8379	73.8148	89.5621	53.8993	66.1469	71.7356	95.3208	50.1901	60.8501	63.345			2.58385	93.3357	1.88765	3	51.299	1.30483	3	65.2783	2.34643	3	69.6318	3.20021	3
112	2.64687		92.8265	50.0241	67.7939	74.8211	89.3119	54.2335	66.0854	71.4081	95.2031	49.9827	59.348	63.4719			2.64687	92.4471	1.71118	3	51.4134	1.41009	3	64.4091	2.57815	3	69.9004	3.36185	3
113	2.70988		95.7033	48.9177	67.4081	72.3614	89.0438	53.4537	65.5724	72.8203	94.6145	49.9827	60.2429	62.2659			2.70988	93.1205	2.06247	3	50.7847	1.36943	3	64.4078	2.14882	3	69.1492	3.44418	3
114	2.7729		96.0583	48.7494	68.2025	73.949	89.6515	53.164	66.1059	70.6304	94.3202	49.084	58.6449	62.8689			2.7729	93.3433	1.9129	3	50.3325	1.41905	3	64.3178	2.90026	3	69.1494	3.28314	3
115	2.83592		95.6473	48.7013	67.0449	71.534	90.3307	52.3619	65.8186	70.7736	93.6139	49.2914	58.0697	61.3139			2.83592	93.1973	1.54886	3	50.1182	1.13469	3	63.6444	2.80976	3	67.8738	3.28732	3
116	2.89895		92.4902	49.1823	66.9088	71.1986	90.563	51.7157	64.8133	70.2824	93.4373	47.7013	57.814	60.2983			2.89895	92.1635	0.84567	3	49.5331	1.17204	3	63.1787	2.74971	3	67.2598	3.49076	3
117	2.96197		93.6858	47.6431	67.0676	72.6521	89.5085	51.6043	63.7464	69.7503	92.8193	46.7681	56.8233	60.8061			2.96197	92.0045	1.27284	3	48.6718	1.48783	3	62.5458	3.01761	3	67.7362	3.56485	3
118	3.02498		93.7792	45.4786	65.6605	71.9365	89.4191	51.4483	63.8285	67.9902	91.9953	47.0792	57.4624	59.5049			3.02498	91.7312	1.26555	3	48.002	1.78401	3	62.3171	2.48428	3	66.4772	3.66755	3
119	3.088		94.1341	47.3545	64.9115	72.0707	89.008	50.3565	62.7206	67.4785	92.8487	46.4224	56.0562	59.0924			3.088	91.997	1.53984	3	48.0445	1.18692	3	61.2294	2.66279	3	66.2138	3.7995	3
120	3.15102		93.7231	45.5267	64.3441	70.6395	88.9544	49.844	61.8794	69.3	92.2013	46.6644	55.9604	58.9654			3.15102	91.6263	1.40632	3	47.345	1.29194	3	60.7279	2.4877	3	66.3017	3.68845	3
121	3.21405		93.6858	46.4887	63.5951	71.1538	87.8642	50.0446	62.9668	67.8878	92.731	46.3187	55.5449	59.7271			3.21405	91.427	1.80261	3	47.6173	1.21461	3	60.7023	2.58505	3	66.2563	3.39801	3
122	3.27707		95.2737	45.19	64.8207	70.1923	87.2386	47.7718	62.2487	67.8469	92.1719	45.2126	55.0975	58.8385			3.27707	91.5614	2.33952	3	46.0581	0.856875	3	60.7223	2.90876	3	65.6259	3.4606	3
123	3.34007		94.8067	45.5026	63.4362	69.8569	87.6676	48.5071	61.0997	67.9492	93.3785	44.8324	55.4171	58.3942			3.34007	91.9509	2.18099	3	46.2807	1.1299	3	59.9843	2.38116	3	65.4001	3.54599	3
124	3.4031		93.0693	45.4786	64.1852	68.0456	88.6685	48.1952	60.9356	66.9259	93.0842	44.4867	54.7459	57.696			3.4031	91.6073	1.46944	3	46.0535	1.10847	3	59.9556	2.76859	3	64.2225	3.27923	3
125	3.46613		94.1902	45.6469	63.2547	68.9848	88.7221	47.9278	61.5101	66.7826	93.555	44.141	54.2026	57.1882			3.46613	92.1558	1.72661	3	45.9053	1.10075	3	59.6558	2.7727	3	64.3185	3.62141	3
126	3.52913		92.0045	45.3824	61.7113	69.5215	88.2395	47.0811	60.9766	65.9844	92.9959	44.4521	54.5861	56.9026			3.52913	91.08	1.44878	3	45.6385	0.769652	3	59.0913	2.26257	3	64.1362	3.75816	3
127	3.59217		92.8825	43.6027	62.6192	67.2853	88.4004	46.7246	60.2175	65.6365	93.4667	43.9336	53.7232	57.4103			3.59217	91.5832	1.60033	3	44.7536	0.9901	3	58.8533	2.65708	3	63.4441	3.05417	3
128	3.6552		94.3957	44.6609	61.6659	67.2182	88.0429	46.0339	60.1559	65.1862	91.495	43.0003	52.8284	56.5852			3.6552	91.3112	1.83619	3	44.565	0.877012	3	58.2167	2.72921	3	62.9966	3.25891	3
129	3.71822		95.0495	43.4584	63.6632	66.9946	88.9366	46.0561	59.4789	65.8002	92.2307	43.0349	52.8603	55.411			3.71822	92.0723	1.76643	3	44.1831	0.944445	3	58.6675	3.14479	3	62.7353	3.67835	3
130	3.78122		92.0605	43.6267	61.3255	67.576	88.5612	45.4991	58.8018	64.4494	90.7298	42.3782	52.0294	55.7283			3.78122	90.4505	1.01977	3	43.8347	0.906922	3	57.3856	2.7754	3	62.5846	3.54496	3
131	3.84425		94.7506	42.4002	62.1879	67.6655	87.3816	45.6105	58.8634	64.388	91.5244	43.0003	52.8603	55.3792			3.84425	91.2189	2.13273	3	43.6704	0.985433	3	57.9705	2.7294	3	62.4776	3.67311	3
132	3.90727		94.6385	43.3862	61.4163	67.5313	87.2744	44.3627	58.0427	64.1834	92.0836	41.756	52.5727	55.4427			3.90727	91.3321	2.1588	3	43.1683	0.760363	3	57.3439	2.57671	3	62.3858	3.60356	3
133	3.97028		93.7792	42.328	60.4176	66.2567	88.2038	45.3654	57.6529	63.774	92.0541	42.3436	51.1026	55.1254			3.97028	91.3457	1.64801	3	43.3457	1.00988	3	56.391	2.76204	3	61.7187	3.37368	3
134	4.0333		92.1726	42.2559	61.8248	65.8318	88.2038	44.0285	58.1042	64.4494	92.731	41.1683	51.8057	54.9667			4.0333	91.0358	1.42517	3	42.4843	0.83352	3	57.2449	2.924	3	61.7493	3.41472	3
135	4.09633		92.5276	42.4483	59.9637	66.2343	87.3637	44.4519	56.6475	62.5051	90.9064	41.9979	51.6459	54.6811			4.09633	90.2659	1.52468	3	42.966	0.75421	3	56.0857	2.41752	3	61.1402	3.40426	3
136	4.15935		92.5089	41.1496	60.9396	67.2853	88.168	43.672	57.5297	62.8326	91.9659	40.5116	51.9016	53.9194			4.15935	90.8809	1.36548	3	41.7777	0.964883	3	56.7903	2.63513	3	61.3458	3.92938	3
137	4.22237		94.9187	41.1255	58.7835	65.8542	88.7399	42.803	56.0936	62.894	92.2602	40.9955	50.6871	53.9511			4.22237	91.9729	1.78943	3	41.6414	0.582047	3	55.1881	2.38067	3	60.8998	3.57787	3
138	4.28538		93.0319	41.5344	59.3509	66.6816	87.2207	43.2264	56.032	61.9935	90.6121	40.9609	49.7283	54.0463			4.28538	90.2883	1.68535	3	41.9072	0.680028	3	55.0371	2.82198	3	60.9071	3.6877	3
139	4.34842		92.0232	40.6686	59.7821	64.5572	89.0259	42.3797	56.1141	61.9935	91.0536	40.719	50.3036	54.6176			4.34842	90.7009	0.883016	3	41.2557	0.562153	3	55.3999	2.75941	3	60.3894	2.97931	3
140	4.41143		95.3671	40.0192	58.9197	65.7424	88.3467	42.6248	56.1551	62.28	90.4356	39.7511	49.1211	52.999			4.41143	91.3831	2.08124	3	40.7984	0.916474	3	54.732	2.91673	3	60.3405	3.80436	3
141	4.47445		92.8451	40.4281	58.965	64.356	87.3637	42.0455	55.2113	61.6865	89.9941	39.8894	49.0572	52.7769			4.47445	90.0677	1.58277	3	40.7876	0.647845	3	54.4112	2.88799	3	59.6064	3.50065	3
142	4.53747		93.1254	38.3357	57.5806	64.7361	86.8097	41.6889	54.4317	61.8093	92.1424	39.8894	49.3448	52.9038			4.53747	90.6925	1.96204	3	39.9714	0.968856	3	53.7857	2.39929	3	59.8164	3.55806	3
143	4.60048		93.0133	40.6205	58.4657	63.0143	88.7578	41.4439	54.7394	60.9906	91.0241	39.2672	49.1211	53.0308			4.60048	90.9317	1.22931	3	40.4438	0.634522	3	54.1088	2.71592	3	59.0119	3.04708	3
144	4.6635		93.1067	39.2496	56.7181	64.2442	88.6685	40.9091	54.1444	61.1134	91.3184	38.9215	48.9294	52.6182			4.6635	91.0312	1.28923	3	39.6934	0.61517	3	53.264	2.29111	3	59.3253	3.47317	3
145	4.72652		95.0682	39.2256	58.4203	64.915	89.6515	40.9314	53.8162	61.6455	91.9953	39.1981	48.0345	52.0787			4.72652	92.2383	1.56839	3	39.785	0.573237	3	53.4237	3.00454	3	59.5464	3.8513	3
146	4.78955		92.8078	38.8889	56.9451	63.1038	87.7748	40.7754	54.9036	60.6017	90.9358	38.5759	48.1624	52.8404			4.78955	90.5061	1.46869	3	39.4134	0.686975	3	53.337	2.65359	3	58.8486	3.08973	3
147	4.85257		92.0045	38.5522	56.8543	64.8479	88.8651	41.3324	53.9188	59.5784	89.4938	38.9561	47.5871	51.1266			4.85257	90.1211	0.959013	3	39.6136	0.867305	3	52.7867	2.73443	3	58.5177	3.99635	3
148	4.9156		93.8726	37.8066	55.2655	63.7522	88.3825	40.3966	54.165	60.8473	90.6121	38.5759	48.3221	51.1266			4.9156	90.9557	1.59414	3	38.9264	0.767925	3	52.5842	2.15459	3	58.5754	3.81762	3
149	4.97862		94.3583	38.0471	56.5138	62.5894	87.0599	39.8841	54.206	59.9263	91.6716	38.0574	47.4273	51.92			4.97862	91.0299	2.13116	3	38.6629	0.610634	3	52.7157	2.72685	3	58.1453	3.20615	3
150	6.01888		85.1485	13.468	14.1852	14.9597	83.7534	7.70945	8.82232	8.26852	111.271	20.083	21.7322	21.3583			6.01888	93.3911	8.94919	3	13.7535	3.57478	3	14.9132	3.74449	3	14.8622	3.77901	3
151	6.08178		84.7562	12.6984	13.9582	15.161	82.109	7.79857	8.6787	8.20712	107.828	20.8088	21.2208	21.0409			6.08178	91.5644	8.16765	3	13.7686	3.79367	3	14.6193	3.63566	3	14.803	3.70913	3
152	6.1448		83.7101	12.6263	13.9809	15.0716	82.1626	7.86542	8.74025	8.37086	108.976	20.1175	21.5724	21.1996			6.1448	91.6162	8.69133	3	13.5364	3.56604	3	14.7645	3.72498	3	14.8807	3.70457	3
153	6.20808		84.4386	12.7706	13.8221	15.3175	81.1618	7.73173	8.69922	8.43226	106.239	19.7719	21.3487	21.2948			6.20808	90.6131	7.86999	3	13.4247	3.49104	3	14.6233	3.67349	3	15.0149	3.71619	3
154	6.2711		83.4112	12.482	14.0717	15.2728	82.109	8.02139	8.57612	8.39132	105.386	20.5669	21.125	20.5649			6.2711	90.3019	7.55116	3	13.6901	3.67161	3	14.5909	3.63183	3	14.743	3.52418	3
155	6.33412		84.6815	12.6503	14.0944	15.6082	82.1984	7.73173	8.90439	8.73926	105.562	19.7027	21.2848	20.6918			6.33412	90.814	7.40881	3	13.3616	3.47398	3	14.7612	3.58942	3	15.0131	3.46322	3
156	6.39715		82.8321	12.3136	14.2079	15.4964	82.5022	8.08824	9.02749	8.57552	106.651	19.8064	21.3167	21.2314			6.39715	90.6618	7.99519	3	13.4028	3.42631	3	14.8507	3.56212	3	15.1011	3.65877	3
157	6.46017		84.0276	12.4339	13.7313	15.8766	80.7507	7.97683	8.82232	8.67786	107.534	19.9101	21.2208	21.3583			6.46017	90.7707	8.43476	3	13.4403	3.48141	3	14.5915	3.60489	3	15.3042	3.6717	3
158	6.52318		84.6815	12.3377	13.7767	15.8095	83.6104	7.79857	8.76077	8.75972	106.945	19.9101	21.3806	20.9775			6.52318	91.7457	7.60608	3	13.3488	3.53267	3	14.6394	3.66849	3	15.1822	3.54088	3
159	6.5862		85.4661	12.5301	13.6405	15.8542	82.395	7.86542	8.65819	8.98485	105.15	20.3249	21.2208	21.1361			6.5862	91.0037	7.12853	3	13.5735	3.63439	3	14.5065	3.65228	3	15.3251	3.51774	3
160	6.64922		87.0353	12.1934	14.1852	15.8989	81.8409	7.86542	9.08904	8.69832	106.298	20.5323	21.1569	21.39			6.64922	91.7247	7.43925	3	13.5304	3.71722	3	14.8104	3.49769	3	15.3291	3.67484	3
		RAW	Mn(uM)/Ca (mM)
			0/0	50/0	50/0.5	50/2	0/0	50/0	50/0.5	50/2	0/0	50/0	50/0.5	50/2
			6206	5860	5488	5772	5538	5604	5444	5350	4669	4627	4665	4455
			6066	5682	5488	5387	5475	5522	5267	5297	4503	4526	4558	4349
			5870	5615	5412	5510	5454	5562	5200	5261	4428	4561	4634	4401
			5790	5569	5254	5370	5243	5515	5208	5176	4500	4468	4534	4366
			5755	5494	5252	5171	5295	5368	5154	5188	4412	4367	4464	4391
			5689	5389	5113	5237	5125	5224	5041	5037	4360	4324	4423	4310
			5448	5219	5073	5052	5147	5304	5102	5049	4348	4224	4411	4266
			5492	5171	5106	5120	5091	5154	4953	5005	4289	4277	4350	4288
			5495	5233	5079	5167	5063	5130	5053	4988	4275	4251	4297	4249
			5489	5182	4889	4934	5055	5160	5032	5012	4255	4235	4269	4116
			5310	5100	4969	5028	4985	5084	4953	5024	4196	4097	4314	4127
			5301	5140	4902	4949	4970	5085	4974	4938	4189	4174	4236	4190
			5168	5129	4881	4920	5064	5033	4973	4941	4198	4129	4202	4161
			5187	5017	4807	4883	4904	5059	4990	4864	4114	4126	4210	4099
			5236	4954	4675	4850	4906	5046	4875	4984	4150	4077	4221	4033
			5201	4830	4807	4858	4901	5063	4869	4911	4172	4103	4180	4041
			5123	5110	4727	4803	4881	4874	4867	4829	4097	4009	4199	4075
			5085	5012	4759	4815	4843	4878	4911	4948	4090	4076	4192	3983
			5016	5034	4720	4668	4869	5006	4791	4827	4086	4042	4130	3962
			5076	4908	4682	4729	4828	4968	4861	4805	4032	4009	4123	4008
			5124	4949	4608	4671	4780	4889	4785	4825	4061	4031	4083	4024
			5089	4901	4784	4857	4720	4828	4705	4780	4040	3943	4039	4005
			5085	4859	4742	4684	4732	4915	4743	4754	4009	3891	3936	3871
			5014	4891	4680	4647	4684	4876	4813	4706	4048	3896	4051	3891
			4979	4764	4664	4561	4729	4730	4719	4751	3981	3836	3960	3956
			5103	4766	4585	4595	4746	4824	4656	4695	4003	3918	3969	3871
			5014	4748	4698	4586	4694	4790	4711	4762	3958	3918	4027	3861
			5074	4697	4672	4463	4672	4812	4788	4723	3953	3896	3947	3815
			5059	4724	4700	4627	4696	4765	4706	4750	3937	3860	3901	3836
			5158	4752	4687	4550	4702	4771	4754	4682	4033	3884	3943	3907
			4899	4738	4482	4598	4685	4765	4791	4829	3898	3815	3911	3836
			4967	4700	4432	4596	4648	4758	4791	4731	3831	3867	3933	3890
			4943	4650	4529	4454	4630	4710	4693	4672	3891	3857	3947	3888
			4939	4706	4580	4518	4676	4786	4729	4675	3888	3876	3934	3928
			4923	4747	4524	4505	4647	4766	4734	4740	3913	3866	4037	3859
			4964	4711	4551	4389	4770	4722	4644	4675	3910	3920	3975	3870
			5024	4666	4433	4402	4668	4742	4659	4665	3917	3827	3931	3934
			4984	4711	4526	4365	4659	4733	4715	4661	3922	3912	3917	3849
			4972	4703	4485	4433	4602	4652	4627	4632	3884	3824	3878	3838
			5042	4574	4488	4527	4658	4780	4718	4660	3912	3814	3908	3722
			5011	4586	4487	4393	4577	4690	4701	4715	3892	3832	3953	3831
			4893	4695	4456	4365	4601	4715	4618	4671	3889	3812	3903	3779
			4936	4675	4485	4362	4574	4693	4599	4649	3917	3813	3873	3780
			4830	4639	4531	4440	4583	4702	4684	4556	3872	3816	3919	3812
			5054	4589	4441	4393	4595	4667	4682	4643	3918	3829	3854	3763
			4848	4610	4541	4445	4548	4574	4676	4611	3842	3862	3942	3811
			4975	4611	4513	4360	4665	4736	4614	4628	3859	3768	3861	3837
			4953	4513	4521	4396	4477	4614	4574	4667	3841	3802	3894	3830
			4981	4579	4459	4394	4507	4545	4584	4592	3815	3730	3877	3791
			4782	4465	4337	4441	4640	4704	4831	4788	3969	4020	3835	3500
			4681	4537	4296	4284	4658	4725	4852	4803	3924	3885	3804	3580
			4687	4520	4338	4222	4669	4781	4835	4794	3849	3887	3892	3466
			4657	4464	4284	4278	4585	4752	4817	4806	3877	3926	3917	3534
			4625	4383	4388	4302	4617	4742	4718	4810	3911	3925	3829	3596
			4640	4503	4302	4195	4599	4689	4806	4769	3863	3928	3798	3540
			4592	4490	4339	4206	4543	4676	4707	4764	3841	3867	3808	3450
			4618	4519	4330	4261	4519	4653	4750	4711	3797	3780	3737	3436
			4606	4519	4276	4099	4566	4586	4695	4624	3734	3772	3771	3437
			4689	4461	4257	4172	4465	4606	4702	4614	3726	3756	3752	3423
			4644	4411	4266	4119	4499	4618	4724	4721	3772	3528	3733	3399
			4646	4426	4331	4199	4535	4654	4676	4638	3692	3524	3761	3449
			4579	4480	4259	4221	4517	4674	4742	4721	3721	3623	3698	3422
			4633	4506	4231	4118	4480	4646	4719	4628	3734	3588	3695	3377
			4693	4390	4185	4102	4470	4588	4713	4640	3735	3508	3746	3368
			4652	4408	4274	4066	4500	4609	4620	4676	3767	3587	3659	3423
			4606	4370	4234	4173	4463	4654	4675	4628	3672	3594	3702	3411
			4618	4346	4083	4130	4412	4601	4616	4640	3719	3635	3640	3436
			4597	4286	4190	4163	4477	4548	4691	4644	3712	3572	3759	3411
			4597	4279	4259	4103	4478	4555	4646	4695	3703	3606	3693	3368
			5353	4158	4406	4472	5595	4488	4874	4886	3398	2893	3129	3151
			5243	3992	4244	4243	5632	4405	4845	4822	3393	2819	3037	2833
			5400	3837	4197	4285	5444	4286	4760	4830	3429	2763	2933	2793
			5149	3822	4270	4297	5436	4153	4722	4738	3409	2665	2893	2736
			5265	3747	4219	4336	5407	3971	4630	4693	3411	2583	2890	2732
			5310	3647	4073	4137	5396	3997	4485	4594	3389	2505	2772	2655
			5217	3563	4040	4102	5310	3918	4491	4587	3340	2463	2730	2623
			5238	3500	3941	4191	5311	3870	4414	4628	3310	2401	2713	2573
			5249	3344	3901	3981	5308	3813	4378	4368	3345	2343	2623	2558
			5287	3331	3983	4042	5247	3695	4317	4416	3399	2284	2582	2504
			5205	3198	3879	3986	5320	3699	4247	4359	3332	2251	2584	2495
			5275	3197	3741	4043	5337	3567	4221	4308	3284	2174	2505	2439
			5231	3106	3837	3955	5311	3564	4277	4368	3285	2151	2477	2421
			5123	3005	3733	3897	5301	3443	4193	4289	3330	2121	2430	2458
			5333	2947	3665	3809	5294	3392	4073	4205	3286	2075	2454	2426
			5155	2874	3659	3822	5269	3387	4105	4137	3276	2019	2388	2418
			5123	2868	3647	3820	5179	3338	3961	4152	3274	2022	2359	2354
			5118	2786	3567	3805	5211	3228	3952	4133	3245	1984	2331	2369
			5130	2766	3579	3733	5191	3284	3897	4141	3357	1949	2339	2328
			5233	2777	3521	3741	5176	3224	3929	4052	3342	1920	2296	2302
			5043	2718	3522	3670	5204	3150	3876	4025	3277	1907	2289	2256
			5214	2642	3532	3737	5270	3130	3797	3972	3263	1848	2224	2273
			5120	2575	3545	3682	5137	3124	3826	4038	3237	1819	2227	2285
			5090	2560	3431	3656	5147	2976	3748	3934	3235	1806	2224	2254
			5127	2521	3370	3626	5123	2984	3728	3930	3216	1804	2169	2222
			5110	2479	3395	3644	5229	2984	3713	3891	3242	1742	2170	2200
			5147	2463	3355	3626	5147	2920	3632	3861	3242	1747	2146	2209
			5085	2438	3290	3578	5139	2844	3641	3790	3267	1736	2084	2181
			5114	2391	3248	3555	5071	2835	3581	3777	3192	1691	2086	2142
			5149	2379	3141	3526	5144	2828	3573	3842	3262	1662	2081	2163
			4948	2366	3151	3508	5088	2815	3530	3739	3194	1628	2083	2133
			5103	2358	3253	3503	5046	2739	3493	3755	3257	1645	2029	2124
			5105	2290	3191	3498	5092	2686	3532	3739	3222	1616	2003	2109
			5039	2294	3199	3478	5164	2683	3418	3644	3277	1601	2022	2095
			5143	2273	3138	3425	5075	2622	3464	3647	3213	1581	2006	2147
			5089	2213	3080	3430	5112	2590	3474	3680	3226	1570	2017	2055
			5131	2198	3123	3438	5063	2583	3363	3643	3221	1537	1950	2047
			5151	2137	3078	3351	5145	2585	3306	3591	3189	1522	1956	2006
			5107	2089	3059	3373	5065	2515	3358	3552	3145	1493	1908	2007
			5022	2143	3015	3366	5067	2496	3291	3561	3163	1524	1907	1989
			5042	2051	3035	3295	5014	2484	3312	3560	3166	1493	1872	2022
			5092	2071	3033	3301	5011	2419	3224	3505	3239	1452	1904	1996
			4969	2080	2987	3346	4997	2434	3221	3489	3235	1446	1857	2000
			5123	2034	2970	3236	4982	2399	3196	3558	3215	1446	1885	1962
			5142	2027	3005	3307	5016	2386	3222	3451	3205	1420	1835	1981
			5120	2025	2954	3199	5054	2350	3208	3458	3181	1426	1817	1932
			4951	2045	2948	3184	5067	2321	3159	3434	3175	1380	1809	1900
			5015	1981	2955	3249	5008	2316	3107	3408	3154	1353	1778	1916
			5020	1891	2893	3217	5003	2309	3111	3322	3126	1362	1798	1875
			5039	1969	2860	3223	4980	2260	3057	3297	3155	1343	1754	1862
			5017	1893	2835	3159	4977	2237	3016	3386	3133	1350	1751	1858
			5015	1933	2802	3182	4916	2246	3069	3317	3151	1340	1738	1882
			5100	1879	2856	3139	4881	2144	3034	3315	3132	1308	1724	1854
			5075	1892	2795	3124	4905	2177	2978	3320	3173	1297	1734	1840
			4982	1891	2828	3043	4961	2163	2970	3270	3163	1287	1713	1818
			5042	1898	2787	3085	4964	2151	2998	3263	3179	1277	1696	1802
			4925	1887	2719	3109	4937	2113	2972	3224	3160	1286	1708	1793
			4972	1813	2759	3009	4946	2097	2935	3207	3176	1271	1681	1809
			5053	1857	2717	3006	4926	2066	2932	3185	3109	1244	1653	1783
			5088	1807	2805	2996	4976	2067	2899	3215	3134	1245	1654	1746
			4928	1814	2702	3022	4955	2042	2866	3149	3083	1226	1628	1756
			5072	1763	2740	3026	4889	2047	2869	3146	3110	1244	1654	1745
			5066	1804	2706	3020	4883	1991	2829	3136	3129	1208	1645	1747
			5020	1760	2662	2963	4935	2036	2810	3116	3128	1225	1599	1737
			4934	1757	2724	2944	4935	1976	2832	3149	3151	1191	1621	1732
			4953	1765	2642	2962	4888	1995	2761	3054	3089	1215	1616	1723
			4952	1711	2685	3009	4933	1960	2804	3070	3125	1172	1624	1699
			5081	1710	2590	2945	4965	1921	2734	3073	3135	1186	1586	1700
			4980	1727	2615	2982	4880	1940	2731	3029	3079	1185	1556	1703
			4926	1691	2634	2887	4981	1902	2735	3029	3094	1178	1574	1721
			5105	1664	2596	2940	4943	1913	2737	3043	3073	1150	1537	1670
			4970	1681	2598	2878	4888	1887	2691	3014	3058	1154	1535	1663
			4985	1594	2537	2895	4857	1871	2653	3020	3131	1154	1544	1667
			4979	1689	2576	2818	4966	1860	2668	2980	3093	1136	1537	1671
			4984	1632	2499	2873	4961	1836	2639	2986	3103	1126	1531	1658
			5089	1631	2574	2903	5016	1837	2623	3012	3126	1134	1503	1641
			4968	1617	2509	2822	4911	1830	2676	2961	3090	1116	1507	1665
			4925	1603	2505	2900	4972	1855	2628	2911	3041	1127	1489	1611
			5025	1572	2435	2851	4945	1813	2640	2973	3079	1116	1512	1611
			5051	1582	2490	2799	4871	1790	2642	2928	3115	1101	1484	1636
			4558	560	625	669	4686	346	430	404	3781	581	680	673
			4537	528	615	678	4594	350	423	401	3664	602	664	663
			4481	525	616	674	4597	353	426	409	3703	582	675	668
			4520	531	609	685	4541	347	424	412	3610	572	668	671
			4465	519	620	683	4594	360	418	410	3581	595	661	648
			4533	526	621	698	4599	347	434	427	3587	570	666	652
			4434	512	626	693	4616	363	440	419	3624	573	667	669
			4498	517	605	710	4518	358	430	424	3654	576	664	673
			4533	513	607	707	4678	350	427	428	3634	576	669	661
			4575	521	601	709	4610	353	422	439	3573	588	664	666
			4659	507	625	711	4579	353	443	425	3612	594	662	674

## Sheet: Figure1D
SiNRAT1
LPR50
Mn/Mg
																	Concentration
		NORM.	Mn(uM)/Mg (mM)														Mean	SEM	N
Cycle Nr.	Time (min)		0/0	50/0	50/0.5	50/2	0/0	50/0	50/0.5	50/2	0/0	50/0	50/0.5	50/2		Time (min)	0 μM Mn2+ / 0 mM Mg2+			50 μM Mn2+ / 0 mM Mg2+			50 μM Mn2+ / 0.5 mM Mg2+			50 μM Mn2+ / 2 mM Mg2+
1	-6.50232		118.501	136.418	132.403	130.889	98.4305	123.693	113.134	117.645	134.681	170.802	173	149.778		-6.50232	117.204	10.4848	3	143.637	14.0701	3	139.512	17.6437	3	132.771	9.32372	3
2	-6.43507		115.386	128.524	130.686	126.833	95.7018	121.663	109.835	114.96	131.69	166.482	166.434	147.59		-6.43507	114.259	10.4041	3	138.89	13.9377	3	135.652	16.5262	3	129.795	9.53512	3
3	-6.3684		114.057	123.515	127.963	126.421	95.3808	119.501	110.082	113.317	128.587	163.303	164.478	146.544		-6.3684	112.675	9.61078	3	135.44	13.9798	3	134.175	16.0067	3	128.761	9.66301	3
4	-6.30198		112.251	125.662	125.835	126.214	92.7769	117.56	107.402	112.651	129.03	163.891	164.129	146.512		-6.30198	111.353	10.4751	3	135.704	14.286	3	132.455	16.7067	3	128.459	9.8392	3
5	-6.23532		111.067	124.35	123.089	122.342	93.0801	114.56	107.732	110.591	128.338	161.748	161.055	144.134		-6.23532	110.828	10.1788	3	133.553	14.3783	3	130.625	15.8475	3	125.689	9.82674	3
6	-6.16865		108.098	120.987	121.899	120.692	91.0647	112.641	104.206	110.57	124.321	159.779	159.693	142.898		-6.16865	107.828	9.60129	3	131.136	14.5229	3	128.599	16.3641	3	124.72	9.54708	3
7	-6.10172		105.648	119.699	119.886	116.201	90.7794	112.817	103.237	106.929	122.382	159.433	156.689	144.071		-6.10172	106.27	9.12828	3	130.65	14.5282	3	126.604	15.7916	3	122.4	11.1611	3
8	-6.03533		105.129	122.371	119.817	117.209	90.2622	112.001	102.701	107.407	125.097	157.326	155.816	141.883		-6.03533	106.829	10.0918	3	130.566	13.7107	3	126.111	15.6525	3	122.167	10.2564	3
9	-5.96865		104.88	117.744	116.476	117.163	89.6915	111.008	103.052	105.868	122.992	154.976	154.314	141.186		-5.96865	105.854	9.6253	3	127.909	13.6722	3	124.614	15.3473	3	121.406	10.4138	3
10	-5.90198		102.845	118.102	116.545	116.728	88.6214	110.413	102.021	105.68	122.022	154.112	151.589	141.852		-5.90198	104.496	9.67728	3	127.542	13.4691	3	123.385	14.7123	3	121.42	10.702	3
11	-5.83507		102.762	118.292	112.403	114.94	90.0125	108.582	102.186	106.533	119.307	153.421	154.174	140.393		-5.83507	104.027	8.48039	3	126.765	13.6196	3	122.921	15.9025	3	120.622	10.179	3
12	-5.76867		103.696	116.456	115.675	113.566	87.8188	109.662	102	104.161	121.163	151.693	152.532	140.488		-5.76867	104.226	9.6294	3	125.937	13.0265	3	123.402	15.0904	3	119.405	10.8855	3
13	-5.70198		102.429	115.812	115.927	113.497	89.2456	109.596	101.918	103.87	118.809	152.972	149.913	138.459		-5.70198	103.495	8.5508	3	126.127	13.5419	3	122.586	14.2494	3	118.609	10.3069	3
14	-5.63533		100.083	115.788	113.112	113.153	86.1245	108.604	99.9794	104.161	120.748	148.929	149.773	138.618		-5.63533	102.318	10.0572	3	124.44	12.4187	3	120.955	14.8995	3	118.644	10.3186	3
15	-5.56867		99.2317	114.62	110.595	112.924	86.82	108.229	101.567	103.683	119.723	149.136	147.083	140.932		-5.56867	101.925	9.59324	3	123.995	12.7054	3	119.749	13.9138	3	119.18	11.1986	3
16	-5.50198		100.083	114.19	111.098	112.649	87.3373	108.802	99.8351	103.163	117.202	150.035	148.655	139.062		-5.50198	101.541	8.65202	3	124.342	12.94	3	119.863	14.7588	3	118.291	10.7402	3
17	-5.43507		99.0033	116.933	112.883	115.101	86.3207	104.412	100.33	104.203	117.285	147.305	145.302	138.237		-5.43507	100.87	8.9873	3	122.883	12.7345	3	119.505	13.3979	3	119.18	10.0343	3
18	-5.3684		99.5017	113.141	110.458	110.999	88.4787	103.993	100.021	101.165	113.878	144.437	146.14	136.81		-5.3684	100.619	7.35345	3	120.524	12.2448	3	118.873	13.9627	3	116.325	10.6289	3
19	-5.30198		99.5432	109.516	112.494	110.06	85.6073	104.655	100.206	101.165	115.568	149.309	148.69	137.952		-5.30198	100.239	8.65589	3	121.16	14.1443	3	120.464	14.5523	3	116.392	11.0814	3
20	-5.23507		97.093	110.947	110.618	109.785	85.1614	107.898	97.4639	101.519	114.432	145.404	144.184	136.747		-5.23507	98.8955	8.49765	3	121.416	12.0263	3	117.422	13.9095	3	116.017	10.6362	3
21	-5.16867		97.8613	111.066	109.314	108.662	85.7678	104.853	96.9897	99.7711	112.382	142.951	144.778	133.164		-5.16867	98.6705	7.69359	3	119.623	11.8008	3	117.027	14.3243	3	113.866	9.98474	3
22	-5.10173		98.0274	109.23	110	110.128	84.4123	104.258	97.3608	99.5006	112.078	144.679	144.604	137.001		-5.10173	98.1724	7.9866	3	119.389	12.7262	3	117.321	14.1206	3	115.543	11.1587	3
23	-5.03533		96.5116	109.063	108.375	108.685	84.4658	104.302	97.7113	99.355	112.105	143.262	141.879	133.069		-5.03533	97.6943	8.0007	3	118.875	12.2704	3	115.989	13.3063	3	113.703	10.0507	3
24	-4.9684		95.7641	110.851	110.023	109.876	85.9283	103.772	96.9072	99.563	111.967	143.849	142.857	131.864		-4.9684	97.8864	7.5912	3	119.491	12.3494	3	116.596	13.6656	3	113.768	9.52542	3
25	-4.90173		93.4385	108.228	105.652	107.585	83.913	103.574	98.0412	98.9804	111.856	141.672	142.473	133.989		-4.90173	96.4025	8.20146	3	117.825	11.9993	3	115.389	13.7191	3	113.518	10.5324	3
26	-4.83533		95.8679	110.732	105.4	110.082	83.6811	102.846	96.6186	98.3146	110.471	141.258	140.971	130.469		-4.83533	96.6733	7.74402	3	118.279	11.713	3	114.33	13.5596	3	112.955	9.39272	3
27	-4.7684		95.2035	111.138	104.828	106.049	83.6633	103.111	96.7835	99.2926	110	143.366	139.225	129.36		-4.7684	96.2889	7.6221	3	119.205	12.3007	3	113.612	13.0151	3	111.567	9.10749	3
28	-4.70173		95.5357	108.204	107.803	105.545	83.8595	103.486	96.4948	98.7932	109.391	141.223	139.015	132.625		-4.70173	96.2619	7.37914	3	117.638	11.8712	3	114.438	12.7149	3	112.321	10.3374	3
29	-4.63507		96.5324	107.56	106.156	106.554	82.7537	101.412	97.134	98.0233	111.053	139.737	138.631	131.04		-4.63507	96.7796	8.17012	3	116.237	11.8837	3	113.973	12.6007	3	111.872	9.89512	3
30	-4.56842		94.9543	108.18	105.4	104.17	83.0569	102.338	95.5464	97.7944	109.169	138.286	139.818	129.455		-4.56842	95.7267	7.5478	3	116.268	11.1373	3	113.588	13.4199	3	110.473	9.66758	3
31	-4.50173		94.9751	110.398	105.698	104.102	83.3423	102.03	96.6598	99.3966	110.997	139.703	138.002	129.423		-4.50173	96.4382	8.01674	3	117.377	11.4214	3	113.453	12.5487	3	110.974	9.32408	3
32	-4.43508		93.75	108.514	105.492	105.316	84.4837	101.853	97.4227	98.0649	109.778	138.493	137.478	129.581		-4.43508	96.004	7.38842	3	116.287	11.2685	3	113.464	12.2308	3	110.988	9.52972	3
33	-4.36842		94.103	107.441	104.485	107.058	84.0021	100.882	95.4433	97.628	110.028	139.979	133.392	130.85		-4.36842	96.0443	7.57537	3	116.101	12.0884	3	111.107	11.4441	3	111.845	9.88451	3
34	-4.30148		93.7708	106.058	103.57	105.11	83.2352	101.169	96.6392	97.9609	108.892	139.288	134.649	129.962		-4.30148	95.2993	7.4458	3	115.505	11.975	3	111.619	11.6874	3	111.011	9.69766	3
35	-4.23508		94.5183	107.202	101.854	104.743	81.8085	101.037	97.7526	97.5239	108.781	138.666	135.173	129.042		-4.23508	95.036	7.79066	3	115.635	11.6523	3	111.593	11.8492	3	110.437	9.53353	3
36	-4.16842		91.5075	104.317	105.057	101.444	82.3792	101.059	95.0309	97.3991	110.194	137.457	132.868	126.633		-4.16842	94.6935	8.18592	3	114.277	11.6278	3	110.985	11.3175	3	108.492	9.14532	3
37	-4.10175		92.2135	105.652	104.874	105.018	82.5932	102.912	96.8454	96.8997	108.781	140.187	135.243	127.933		-4.10175	94.5293	7.64799	3	116.25	11.9943	3	112.321	11.693	3	109.95	9.29169	3
38	-4.03483		92.338	106.129	104.462	105.591	81.8263	100.993	95.6289	98.6683	106.842	136.904	132.414	126.665		-4.03483	93.6688	7.25203	3	114.675	11.2128	3	110.835	11.0866	3	110.308	8.41891	3
39	-3.96843		92.0473	104.937	103.066	104.239	82.397	100.441	93.1959	97.732	108.643	136.835	134.23	128.091		-3.96843	94.3623	7.66439	3	114.071	11.4557	3	110.164	12.3656	3	110.021	9.22844	3
40	-3.9015		91.2791	107.703	103.684	101.627	82.4327	100.419	94.5361	98.1273	107.341	139.185	132.588	127.457		-3.9015	93.6841	7.29019	3	115.769	11.8951	3	110.269	11.4676	3	109.07	9.2487	3
41	-3.83508		90.9468	105.39	103.776	103.781	81.9155	99.7132	95.4227	96.4836	104.875	138.39	133.182	127.616		-3.83508	92.5792	6.678	3	114.498	12.058	3	110.793	11.451	3	109.293	9.40023	3
42	-3.76843		88.7666	103.673	104.165	102.819	81.6836	101.302	96.0619	96.5668	107.091	135.073	131.331	126.791		-3.76843	92.5139	7.57013	3	113.349	10.8833	3	110.519	10.6655	3	108.726	9.21144	3
43	-3.70175		92.7118	101.956	101.831	104.148	82.0938	102.184	94.8247	96.2547	107.064	136.558	133.461	126.728		-3.70175	93.9564	7.235	3	113.566	11.4964	3	110.039	11.8846	3	109.043	9.13113	3
44	-3.63483		92.5042	103.673	103.73	103.277	81.5588	99.2058	94.0412	94.5693	107.784	135.625	128.676	127.172		-3.63483	93.9489	7.60493	3	112.835	11.4681	3	108.816	10.3166	3	108.339	9.74598	3
45	-3.56817		90.8015	106.702	104.783	100.871	80.881	99.3823	93.1959	94.9022	106.981	134.727	131.191	128.218		-3.56817	92.8877	7.60616	3	113.604	10.771	3	109.723	11.243	3	107.997	10.2563	3
46	-3.50177		89.5349	105.366	101.693	103.116	82.1652	99.4485	95.2371	95.6513	108.449	137.699	133.392	127.679		-3.50177	93.3829	7.82758	3	114.171	11.8872	3	110.107	11.7903	3	108.816	9.67481	3
47	-3.43483		89.4726	104.603	102.22	102.589	80.6314	100.066	96.5567	96.4211	106.371	134.589	131.47	127.077		-3.43483	92.1584	7.55083	3	113.086	10.8309	3	110.082	10.8183	3	108.696	9.36138	3
48	-3.36842		90.9468	104.841	104.142	100.94	80.881	99.2941	93.8763	95.0895	104.654	135.418	132.798	126.316		-3.36842	92.1605	6.88935	3	113.185	11.2315	3	110.272	11.6462	3	107.448	9.58373	3
49	-3.30175		90.1786	104.913	100.915	101.398	81.1307	98.6323	93.567	95.9218	104.792	134.9	131.051	127.616		-3.30175	92.0338	6.89318	3	112.815	11.1903	3	108.511	11.4679	3	108.312	9.78057	3
50	-2.11688		88.0399	105.104	100.023	96.242	80.2033	102.338	101.216	97.6696	100.693	123.635	127.244	116.741		-2.11688	89.6452	5.96893	3	110.359	6.68584	3	109.495	8.88149	3	103.551	6.6078	3
51	-2.05385		89.9294	106.344	99.222	98.7626	81.1129	101.897	99.8351	98.4603	100.886	125.155	125.742	114.743		-2.05385	90.6429	5.71926	3	111.132	7.12818	3	108.266	8.73969	3	103.989	5.37796	3
52	-1.99083		87.1678	105.581	100.092	96.8378	81.6123	102.184	100.041	100.187	101.08	125.466	127	116.138		-1.99083	89.9534	5.78996	3	111.077	7.26123	3	109.044	8.9778	3	104.388	5.95426	3
53	-1.92782		86.794	104.388	97.4142	98.396	80.4708	102.316	102.742	98.1898	101.385	123.151	127.174	114.807		-1.92782	89.55	6.19265	3	109.952	6.62672	3	109.11	9.16205	3	103.797	5.5049	3
54	-1.8648		87.3339	103.887	98.6957	98.6709	81.5588	104.346	100.351	97.732	100.609	125.052	124.59	114.648		-1.8648	89.834	5.63973	3	111.095	6.97964	3	107.879	8.36915	3	103.684	5.48891	3
55	-1.80178		87.3131	105.461	98.9016	97.044	81.2556	100.904	98.268	96.6292	98.0055	125.466	123.647	116.867		-1.80178	88.8581	4.89662	3	110.611	7.54342	3	106.939	8.3559	3	103.514	6.67804	3
56	-1.73875		87.1678	102.838	98.8787	97.4335	79.8823	100.728	99.6907	97.6488	100.111	123.808	124.59	115.472		-1.73875	89.0536	5.91511	3	109.125	7.36684	3	107.72	8.43822	3	103.518	5.9774	3
57	-1.67573		85.2782	101.693	98.4211	97.044	81.3269	102.074	96.5979	96.2131	97.5346	122.598	122.843	114.965		-1.67573	88.0466	4.87922	3	108.788	6.90587	3	105.954	8.46095	3	102.741	6.11689	3
58	-1.61272		85.5274	101.884	98.1693	98.6709	79.4543	99.272	99.0515	95.9842	97.0914	122.668	123.751	114.711		-1.61272	87.3577	5.173	3	107.941	7.40169	3	106.991	8.38415	3	103.122	5.84632	3
59	-1.5497		86.3787	104.126	95.2403	94.9129	80.667	99.1617	98.3093	96.65	97.313	125.225	122.669	114.426		-1.5497	88.1196	4.88348	3	109.504	7.98983	3	105.406	8.67659	3	101.996	6.23507	3
60	-1.48668		86.711	103.53	97.1396	94.9588	80.6135	99.8456	96	95.7969	97.4515	122.564	124.939	113.665		-1.48668	88.2587	4.92193	3	108.646	7.03955	3	106.026	9.46209	3	101.474	6.10059	3
61	-1.42365		87.064	101.407	98.1693	95.8983	80.7384	100	97.9588	97.2118	97.3407	121.596	122.389	114.648		-1.42365	88.381	4.83772	3	107.668	6.97612	3	106.172	8.10858	3	102.586	6.04293	3
62	-1.36038		85.2782	102.003	96.3616	93.3318	80.6492	99.8897	97.2784	96.6916	95.0416	120.387	119.839	113.19		-1.36038	86.9897	4.24192	3	107.427	6.50883	3	104.493	7.67768	3	101.071	6.13643	3
63	-1.29735		86.4826	100.715	94.6453	95.1421	79.8466	100.419	97.4227	95.2143	95.7895	122.218	121.481	114.299		-1.29735	87.3729	4.62378	3	107.784	7.21754	3	104.516	8.52014	3	101.552	6.37374	3
64	-1.23433		83.4718	101.813	95.3547	95.3025	79.918	99.8015	98.0206	97.5447	97.313	119.074	122.005	114.648		-1.23433	86.9009	5.30617	3	106.896	6.11659	3	105.127	8.4741	3	102.498	6.10922	3
65	-1.17132		87.0017	100.382	94.3021	92.7819	80.4352	99.9559	95.8763	95.9842	97.0637	121.32	120.852	114.046		-1.17132	88.1668	4.83547	3	107.219	7.05149	3	103.677	8.59972	3	100.937	6.6191	3
66	-1.1083		84.9252	100.596	96.9336	93.7672	78.9014	100.287	97.4021	97.5864	96.759	121.251	122.354	112.777		-1.1083	86.8619	5.24521	3	107.378	6.93704	3	105.563	8.39654	3	101.377	5.80585	3
67	-1.04528		85.7143	98.2113	94.5767	93.011	80.1676	99.0293	96.8454	95.901	96.6205	119.938	119.874	114.141		-1.04528	87.5008	4.8328	3	105.726	7.10975	3	103.765	8.08101	3	101.018	6.61443	3
68	-0.98225		86.9601	97.1142	96.1556	93.6297	79.5613	99.4926	96.2474	94.1739	95.928	120.422	121.097	113.475		-0.98225	87.4831	4.7319	3	105.676	7.40462	3	104.5	8.29847	3	100.426	6.52628	3
69	-0.91925		84.9045	101.813	93.0892	92.8048	80.3103	98.4116	95.9175	95.0687	95.651	118.659	120.713	112.365		-0.91925	86.9553	4.54562	3	106.294	6.25987	3	103.24	8.77444	3	100.08	6.17753	3
70	0		100	100	100	100	100	100	100	100	100	100	100	100		0	100	0	3	100	0	3	100	0	3	100	0	3
71	0.0627833		99.1487	95.2063	99.2449	102.612	100	98.1469	100.722	99.0221	99.446	96.4755	95.4942	98.3513		0.0627833	99.5315	0.249454	3	96.6096	0.851528	3	98.4869	1.55587	3	99.9952	1.32279	3
72	0.126067		100.083	92.4875	98.2151	98.9459	98.6089	95.8747	96.9897	98.5435	99.6122	96.199	94.4115	91.3126		0.126067	99.4347	0.434723	3	94.8537	1.18683	3	96.5387	1.12093	3	96.2673	2.48008	3
73	0.189083		102.18	90.3649	95.4233	97.4565	97.5745	93.1392	95.9381	97.9609	100.055	90.8431	92.7349	91.3126		0.189083	99.9367	1.33089	3	91.4491	0.856267	3	94.6988	0.993132	3	95.5767	2.13698	3
74	0.2521		100.436	88.6954	94.0503	94.6609	98.5554	91.0435	95.1959	96.3587	100.776	91.8798	92.2808	90.7419		0.2521	99.9223	0.690468	3	90.5396	0.953135	3	93.8423	0.847907	3	93.9205	1.66315	3
75	0.315133		100.042	83.7348	92.2426	93.6984	95.9872	89.1904	93.7526	96.2755	99.6676	89.3918	91.3028	88.364		0.315133	98.5654	1.29364	3	87.439	1.85302	3	92.4327	0.713541	3	92.7793	2.32964	3
76	0.378133		98.5257	83.2578	91.0755	94.9129	96.3795	85.3739	91.0722	95.1103	97.9778	84.3469	88.788	87.8567		0.378133	97.6277	0.643819	3	84.3262	0.610956	3	90.3119	0.761952	3	92.6266	2.38565	3
77	0.441167		100.353	80.062	87.5973	92.1861	97.9312	84.4253	90.9897	93.737	97.5346	78.8874	86.343	86.8738		0.441167	98.6063	0.880838	3	81.1249	1.6847	3	88.31	1.38791	3	90.9323	2.07804	3
78	0.504183		101.91	76.7708	87.7346	90.8341	95.0062	84.6018	89.9588	92.7591	97.1468	76.9178	86.2382	87.4128		0.504183	98.0211	2.04041	3	79.4301	2.58619	3	87.9772	1.08086	3	90.3353	1.56335	3
79	0.5672		98.3804	77.5817	87.4142	89.6425	94.3107	81.5133	88.2062	90.9904	95.5125	75.9848	85.9588	84.8763		0.5672	96.0679	1.2072	3	78.3599	1.64271	3	87.1931	0.658126	3	88.5031	1.85465	3
80	0.630233		97.1761	74.7675	82.3112	87.8552	94.9349	80.675	87.6289	92.1348	94.2382	73.7388	83.898	84.1154		0.630233	95.4497	0.886291	3	76.3938	2.16114	3	84.6127	1.57612	3	88.0351	2.31676	3
81	0.693233		98.0482	72.1202	81.5789	85.9762	96.219	78.7999	88.1031	90.3454	96.0388	72.8749	82.3262	83.1008		0.693233	96.7687	0.64187	3	74.5983	2.11205	3	84.0028	2.06148	3	86.4741	2.1061	3
82	0.75625		97.9444	71.6671	80.8467	84.2346	95.4343	78.6234	87.2577	91.032	95.1247	71.631	82.3961	82.5935		0.75625	96.1678	0.892781	3	73.9738	2.32483	3	83.5002	1.93129	3	85.9534	2.58313	3
83	0.819017		97.6121	68.7098	82.1053	85.4033	94.8101	78.2263	86.8454	88.8057	95.2355	70.7671	81.1736	82.2448		0.819017	95.8859	0.871816	3	72.5677	2.89097	3	83.3747	1.75603	3	85.4846	1.8944	3
84	0.8823		97.6121	68.9959	80.2746	84.0972	94.7922	76.1968	84.8454	89.8668	94.9861	69.7305	81.0688	81.2936		0.8823	95.7968	0.909373	3	71.6411	2.2877	3	82.0629	1.40998	3	85.0859	2.52377	3
85	0.945333		97.799	66.9211	78.833	81.6453	95.5948	74.9835	85.0928	88.7432	93.6842	66.6897	79.1477	81.6424		0.945333	95.6927	1.18885	3	69.5314	2.72684	3	81.0245	2.03617	3	84.0103	2.36647	3
86	1.00833		96.0963	65.9194	75.4462	81.8973	95.6661	73.3951	83.5464	86.7041	93.0471	67.0698	78.3793	78.9157		1.00833	94.9365	0.952845	3	68.7948	2.32402	3	79.124	2.36777	3	82.5057	2.26882	3
87	1.0711		98.4635	64.0353	75.5606	79.9496	95.7375	74.3437	83.1134	85.3516	95.3186	66.5515	79.2525	79.3595		1.0711	96.5065	0.985926	3	68.3102	3.10298	3	79.3089	2.18048	3	81.5536	1.90665	3
88	1.13438		97.446	64.6554	77.6659	80.0183	95.3986	70.9464	81.5876	86.5169	94.8199	64.4091	76.9473	79.201		1.13438	95.8882	0.796623	3	66.6703	2.13923	3	78.7336	1.44202	3	81.9121	2.31445	3
89	1.1974		98.8787	64.1545	77.0481	78.8038	93.2941	70.2184	81.299	87.037	94.0443	63.1652	76.7377	79.3595		1.1974	95.4057	1.74996	3	65.846	2.20476	3	78.3616	1.47143	3	81.7335	2.65663	3
90	1.26042		94.6844	62.032	75.286	77.0394	92.8661	70.1081	80.5155	84.0824	94.6537	62.8196	76.7726	78.6937		1.26042	94.0681	0.601067	3	64.9866	2.57084	3	77.5247	1.55573	3	79.9385	2.12627	3
91	1.32345		97.0723	62.5566	73.73	76.9478	92.8126	68.0344	78.8454	84.0616	92.964	60.1244	75.0611	77.0133		1.32345	94.2829	1.39535	3	63.5718	2.33916	3	75.8788	1.53224	3	79.3409	2.36043	3
92	1.38647		97.799	60.1479	73.2037	78.5976	91.903	67.505	79.6495	83.583	92.4654	60.5736	74.6769	75.8085		1.38647	94.0558	1.87864	3	62.7421	2.38458	3	75.8434	1.95001	3	79.3297	2.27397	3
93	1.44948		98.941	58.9077	70.1602	75.7104	92.5985	67.0858	78.0619	83.042	93.1579	60.2626	75.5501	75.9036		1.44948	94.8992	2.02738	3	62.0854	2.53063	3	74.5907	2.33091	3	78.2187	2.41233	3
94	1.51252		97.8198	58.3115	70.5034	77.3373	93.2584	66.3137	76.6804	82.0433	93.518	58.8113	74.3276	75.3646		1.51252	94.8654	1.47908	3	61.1455	2.58813	3	73.8372	1.79993	3	78.2484	1.98105	3
95	1.57552		96.3663	57.7391	69.7483	74.3813	93.9362	65.5416	76.3711	81.2318	93.9889	56.8763	73.2448	74.2866		1.57552	94.7638	0.801393	3	60.0523	2.75591	3	73.1214	1.91285	3	76.6332	2.29944	3
96	1.63855		94.9336	58.6215	70.9382	74.8396	92.9374	64.218	75.8351	79.8169	92.7147	57.3255	73.7688	74.1598		1.63855	93.5285	0.705439	3	60.055	2.11484	3	73.514	1.41932	3	76.2721	1.78323	3
97	1.70155		97.3837	55.7596	69.6568	75.9624	93.1693	64.4606	75.0309	79.7961	92.9917	57.0836	71.8128	74.35		1.70155	94.5149	1.43533	3	59.1013	2.70679	3	72.1668	1.56146	3	76.7028	1.61514	3
98	1.76458		93.8123	55.7358	69.1991	74.0834	91.7246	61.8795	74.7835	80.6908	92.9917	56.8072	70.9745	74.1915		1.76458	92.8429	0.607232	3	58.1408	1.89477	3	71.6524	1.64733	3	76.3219	2.18467	3
99	1.82762		96.74	56.332	68.8101	73.1897	92.9196	61.7251	74.1649	79.1927	91.5512	55.2522	70.2759	74.6037		1.82762	93.7369	1.55263	3	57.7698	2.00208	3	71.0837	1.59771	3	75.662	1.8119	3
100	1.89062		97.4252	54.2809	68.1236	71.3336	92.7055	62.4752	73.6701	78.4436	91.7452	54.6303	70.2061	73.6525		1.89062	93.9587	1.75533	3	57.1288	2.67509	3	70.6666	1.61762	3	74.4766	2.09342	3
101	1.95365		94.5183	53.9471	66.3158	69.3401	93.2584	61.5486	73.8351	77.8818	92.3823	53.4209	67.2372	72.3843		1.95365	93.3863	0.619917	3	56.3055	2.62596	3	69.1293	2.36784	3	73.202	2.49947	3
102	2.01667		96.74	53.637	67.643	70.3254	91.6533	60.1809	73.8351	77.861	92.3269	53.0408	69.0185	72.5745		2.01667	93.5734	1.59521	3	55.6196	2.28716	3	70.1655	1.87724	3	73.587	2.23347	3
103	2.07968		96.9061	52.4684	66.9108	70.967	92.2418	59.0558	73.0928	76.4877	92.2992	52.868	68.4247	71.3063		2.07968	93.8157	1.5453	3	54.7974	2.13233	3	69.4761	1.86041	3	72.9203	1.78638	3
104	2.1427		96.1171	51.4906	66.2929	71.9294	92.224	57.8866	71.9794	77.0495	90.6648	51.0366	68.4597	70.4502		2.1427	93.002	1.6213	3	53.4713	2.21155	3	68.9107	1.65696	3	73.1431	1.99936	3
105	2.20573		94.6636	51.8006	63.6384	70.0275	91.1004	57.5116	70.5155	76.7374	91.4127	51.244	67.2721	73.272		2.20573	92.3923	1.13926	3	53.5187	2.00289	3	67.142	1.98629	3	73.3457	1.93733	3
106	2.26875		96.657	51.2044	64.9199	68.7901	91.9743	56.4086	70.2062	77.2784	91.4681	50.6911	67.6912	69.4673		2.26875	93.3665	1.65173	3	52.768	1.82629	3	67.6058	1.52662	3	71.8453	2.72359	3
107	2.33177		95.8056	50.4889	64.0732	68.1943	92.0635	58.1513	69.3608	74.9272	90.2493	49.4126	66.818	69.0552		2.33177	92.7061	1.63585	3	52.6843	2.75113	3	66.7507	1.52677	3	70.7256	2.11546	3
108	2.39478		93.6669	49.2487	62.9977	68.8588	92.4559	55.6364	69.6701	75.1769	90.9141	49.2053	66.7831	69.1186		2.39478	92.3456	0.796576	3	51.3635	2.13652	3	66.4836	1.93196	3	71.0514	2.06408	3
109	2.4578		95.6188	48.6525	63.5469	66.9798	92.117	55.5923	68.5155	74.8648	90.6371	48.8252	65.2113	68.5796		2.4578	92.791	1.47703	3	51.0233	2.28504	3	65.7579	1.4601	3	70.1414	2.40641	3
110	2.52083		94.9543	48.2471	63.0892	66.934	91.5284	53.8937	69.0309	75.0104	90.6648	48.8252	64.9668	69.2771		2.52083	92.3825	1.30984	3	50.322	1.79363	3	65.6957	1.7535	3	70.4072	2.39894	3
111	2.58385		96.0963	48.2948	60.8009	68.1027	90.3513	53.7172	68.701	73.6163	91.1357	47.3393	64.373	67.7552		2.58385	92.5278	1.79858	3	49.7838	1.98596	3	64.625	2.28404	3	69.8247	1.89844	3
112	2.64687		95.0374	48.0086	62.2654	65.582	90.9399	53.3642	68.268	72.7424	90.831	46.821	64.0936	68.5796		2.64687	92.2694	1.38433	3	49.3979	2.01255	3	64.8757	1.77637	3	68.968	2.07613	3
113	2.70988		97.446	46.7446	62.4714	66.9798	90.2978	53.8716	68.7629	72.3055	90.7756	45.888	64.3381	66.6772		2.70988	92.8398	2.30722	3	48.8347	2.53054	3	65.1908	1.86557	3	68.6542	1.82773	3
114	2.7729		96.3248	47.3885	60.4577	66.4299	91.0291	53.4304	66.8041	72.8881	90.6371	45.6116	64.3032	66.9309		2.7729	92.6636	1.83405	3	48.8102	2.36638	3	63.855	1.84572	3	68.7496	2.07427	3
115	2.83592		95.6395	47.9132	59.7483	63.8405	90.2622	51.6214	66.1031	71.3899	89.3906	45.9226	62.1725	66.0748		2.83592	91.7641	1.95399	3	48.4857	1.66984	3	62.6746	1.85157	3	67.1018	2.239	3
116	2.89895		94.5598	47.5316	60.3204	66.3611	91.2788	51.4008	65.8969	71.7853	89.8338	44.7823	62.6965	66.2968		2.89895	91.8908	1.39818	3	47.9049	1.9197	3	62.9712	1.61566	3	68.1477	1.81887	3
117	2.96197		95.8264	45.4329	57.9176	64.7113	89.8876	51.2244	65.4433	71.5772	88.8643	44.0567	61.6486	66.0431		2.96197	91.5261	2.17035	3	46.9046	2.19609	3	61.6698	2.1725	3	67.4439	2.10213	3
118	3.02498		98.505	45.1705	58.3066	64.1155	89.7093	49.989	65.0309	71.4732	89.3075	44.2294	60.7754	65.1554		3.02498	92.5072	3.00111	3	46.463	1.7838	3	61.371	1.96384	3	66.9147	2.29893	3
119	3.088		94.3729	44.2642	58.1922	64.4592	89.2456	49.1286	64.433	70.6201	89.1413	43.1928	60.6008	64.9017		3.088	90.9199	1.72676	3	45.5286	1.82641	3	61.0753	1.81711	3	66.6603	1.98398	3
120	3.15102		93.75	45.0274	58.9703	63.5655	90.7615	49.261	63.9794	70.8697	88.4765	44.0912	59.8323	64.2042		3.15102	90.996	1.52685	3	46.1265	1.59035	3	60.9273	1.54619	3	66.2132	2.33558	3
121	3.21405		94.7051	43.5011	58.238	63.428	89.6736	49.8345	63.732	69.8294	88.7258	43.2274	60.007	63.792		3.21405	91.0348	1.85544	3	45.521	2.15822	3	60.659	1.61913	3	65.6831	2.07578	3
122	3.27707		93.1271	44.0258	56.9565	63.3135	90.5832	48.9962	63.6701	68.4977	88.144	43.1583	59.6926	64.9334		3.27707	90.6181	1.43859	3	45.3934	1.81874	3	60.1064	1.94906	3	65.5815	1.53124	3
123	3.34007		94.4975	42.8571	58.032	62.0532	89.7985	48.2021	62.6186	68.0191	88.5042	41.8798	59.2386	63.8871		3.34007	90.9334	1.82081	3	44.313	1.9649	3	59.9631	1.37267	3	64.6531	1.7643	3
124	3.4031		93.5631	42.9525	57.2998	61.6407	90.2443	47.7388	61.9381	69.767	88.0055	41.8798	58.7496	63.3164		3.4031	90.6043	1.6144	3	44.1904	1.80104	3	59.3292	1.36998	3	64.908	2.47716	3
125	3.46613		93.4801	42.404	57.0481	60.7012	89.1564	46.9226	62.3093	67.707	89.1136	41.8452	57.5969	63.7286		3.46613	90.5833	1.44841	3	43.7239	1.60744	3	58.9848	1.6698	3	64.0456	2.02861	3
126	3.52913		92.2135	43.6919	56.4302	61.0449	90.2978	47.2976	62.268	68.3521	88.0886	41.5688	58.0161	62.4287		3.52913	90.2	1.19174	3	44.1861	1.67213	3	58.9048	1.74283	3	63.9419	2.24098	3
127	3.59217		93.7708	42.0224	54.508	60.8616	88.7105	47.2314	61.4433	67.707	87.5623	41.6724	57.1079	61.319		3.59217	90.0145	1.90713	3	43.6421	1.7975	3	57.6864	2.02283	3	63.2959	2.20953	3
128	3.6552		94.809	41.3546	55.2174	60.4491	89.8163	46.2828	61.6701	69.7045	87.4238	40.6358	57.1429	63.1896		3.6552	90.683	2.17551	3	42.7578	1.7747	3	58.0101	1.91254	3	64.4478	2.74487	3
129	3.71822		92.1719	41.6647	54.7368	60.8845	88.9959	45.7975	60.3918	66.5002	88.9197	40.5321	57.3524	62.4604		3.71822	90.0292	1.07161	3	42.6648	1.60012	3	57.4937	1.63396	3	63.2817	1.67232	3
130	3.78122		94.2899	42.0463	54.9657	59.9221	90.7259	45.621	60.3711	67.2077	88.3657	40.8086	57.5271	60.9702		3.78122	91.1271	1.7219	3	42.8253	1.4428	3	57.6213	1.56113	3	62.7	2.27406	3
131	3.84425		94.3729	41.5454	54.8513	59.1888	89.745	44.8268	58.7835	67.3325	87.313	40.1866	56.3744	60.9385		3.84425	90.477	2.07062	3	42.1863	1.37731	3	56.6697	1.14471	3	62.4866	2.47503	3
132	3.90727		95.3073	40.663	54.3478	61.2053	89.3348	45.0916	60.1649	65.3974	88.3934	39.2191	55.9902	60.6848		3.90727	91.0118	2.16488	3	41.6579	1.76671	3	56.8343	1.73148	3	62.4292	1.4917	3
133	3.97028		93.9369	40.3768	52.9062	59.3263	90.2622	44.0768	58.3711	64.9605	88.0332	40.0138	56.7586	60.5263		3.97028	90.7441	1.72118	3	41.4891	1.29805	3	56.012	1.62117	3	61.6044	1.71343	3
134	4.0333		93.9161	39.8998	53.341	60.0825	89.4953	44.54	58.8247	65.9176	87.1745	38.8735	55.4663	61.097		4.0333	90.1953	1.97735	3	41.1045	1.74315	3	55.8773	1.59632	3	62.3657	1.79993	3
135	4.09633		92.2757	39.709	53.4325	57.6764	88.1577	43.3708	58.5773	63.8785	87.8393	38.4589	55.1869	61.097		4.09633	89.4243	1.42871	3	40.5129	1.47383	3	55.7322	1.51001	3	60.884	1.79354	3
136	4.15935		93.2932	39.7567	53.73	58.2035	87.8188	43.062	57.3814	64.5651	87.036	38.4589	55.1519	59.5434		4.15935	89.3827	1.96828	3	40.4259	1.37027	3	55.4211	1.06264	3	60.7707	1.93625	3
137	4.22237		92.7533	40.0429	53.135	58.3868	89.6201	43.5473	57.8969	65.6263	87.0914	38.2516	54.8725	60.019		4.22237	89.8216	1.63755	3	40.6139	1.55519	3	55.3015	1.39127	3	61.344	2.19236	3
138	4.28538		94.6221	39.1367	52.5629	58.6847	88.1933	42.9296	56.8866	63.5872	86.5374	38.8735	54.5582	59.6386		4.28538	89.7843	2.46569	3	40.3133	1.31038	3	54.6692	1.24937	3	60.6368	1.50067	3
139	4.34842		91.7982	39.4944	52.7002	56.8973	88.0863	42.3781	57.0722	64.149	87.3684	37.4568	54.2787	58.8459		4.34842	89.0843	1.37267	3	39.7764	1.42764	3	54.6837	1.27821	3	59.9641	2.16674	3
140	4.41143		92.8987	39.6852	50.0915	57.3098	87.7296	42.6649	56.6598	63.8577	85.9557	37.9751	53.9993	58.402		4.41143	88.8613	2.08261	3	40.1084	1.37026	3	53.5835	1.90745	3	59.8565	2.02528	3
141	4.47445		92.6703	38.9936	51.6705	56.5995	88.657	41.9369	56.9072	62.8797	86.7036	37.4223	53.7548	59.2264		4.47445	89.3436	1.75631	3	39.4509	1.32318	3	54.1108	1.52216	3	59.5685	1.82101	3
142	4.53747		93.1271	38.5881	50.778	56.5078	88.9067	41.6722	56.5361	62.8173	86.0942	37.0422	53.9644	58.8142		4.53747	89.376	2.04374	3	39.1008	1.36093	3	53.7595	1.66536	3	59.3798	1.84322	3
143	4.60048		91.4659	37.2764	50.8924	55.7516	88.55	41.9369	55.4639	62.5052	86.0388	36.8003	53.8596	58.941		4.60048	88.6849	1.56814	3	38.6712	1.63863	3	53.4053	1.33907	3	59.0659	1.9506	3
144	4.6635		91.6113	37.8011	50.3204	56.5307	89.9946	40.7677	56.3093	63.0878	86.2881	36.6621	52.4974	57.1338		4.6635	89.298	1.57566	3	38.4103	1.22371	3	53.0423	1.75019	3	58.9174	2.09244	3
145	4.72652		91.7982	37.4911	50.0458	54.835	87.9258	40.0838	54.7216	61.3608	86.482	36.2129	52.8117	59.4483		4.72652	88.7353	1.58713	3	37.9292	1.13873	3	52.5264	1.35733	3	58.548	1.93687	3
146	4.78955		90.1163	36.3701	50.9611	54.5142	88.9067	39.6426	54.7629	62.422	86.0665	36.1783	52.5323	59.1947		4.78955	88.3632	1.20025	3	37.397	1.12416	3	52.7521	1.10297	3	58.7103	2.29559	3
147	4.85257		90.8638	37.5388	50.8009	54.9954	89.1029	40.9883	54.8247	62.963	86.205	35.7291	51.8687	57.6094		4.85257	88.7239	1.35817	3	38.0854	1.54261	3	52.4981	1.20346	3	58.5226	2.34492	3
148	4.9156		92.691	36.8471	50.1373	55.4995	89.4239	39.9294	55.6082	62.3804	86.6482	35.2108	51.4845	57.324		4.9156	89.5877	1.74634	3	37.3291	1.3833	3	52.41	1.64573	3	58.4013	2.05806	3
149	4.97862		91.6944	36.8233	49.7254	54.0101	87.8901	39.6867	53.7526	60.8198	86.759	35.7982	52.0084	57.1655		4.97862	88.7812	1.49274	3	37.4361	1.16359	3	51.8288	1.16601	3	57.3318	1.96756	3
150	6.01888		85.0083	13.1409	13.9588	14.2301	88.3538	7.94176	8.65979	11.4648	97.2576	21.3891	21.481	22.5111		6.01888	90.2066	3.6554	3	14.1573	3.91503	3	14.6999	3.71965	3	16.0687	3.31865	3
151	6.08178		84.7384	12.6163	13.4325	14.1384	87.7296	7.61085	8.92784	11.7769	100.72	22.1838	22.0049	22.733		6.08178	91.0627	4.90534	3	14.137	4.27502	3	14.7884	3.83541	3	16.2161	3.329	3
152	6.1448		85.2367	13.2125	13.9588	14.2071	87.2481	7.58879	8.76289	12.1931	98.7258	21.8037	22.6336	23.811		6.1448	90.4035	4.20144	3	14.2017	4.1332	3	15.1184	4.04589	3	16.7371	3.58444	3
153	6.20808		86.2957	12.7355	13.5469	14.0467	86.9806	7.67704	8.90722	12.2347	96.4543	22.0456	23.0527	24.3817		6.20808	89.9102	3.27802	3	14.1527	4.20794	3	15.169	4.16322	3	16.8877	3.78334	3
154	6.2711		83.4095	13.1171	13.73	13.8176	87.2302	7.85352	9.17526	12.1515	96.205	21.8383	22.6685	23.6842		6.2711	88.9482	3.79231	3	14.2696	4.07798	3	15.1913	3.9631	3	16.5511	3.59884	3
155	6.33412		83.9701	12.7117	14.2334	14.4363	85.9996	7.83146	9.13402	12.422	96.0665	22.2875	22.913	24.2232		6.33412	88.6787	3.74004	3	14.2769	4.24585	3	15.4268	4.02217	3	17.0272	3.64471	3
156	6.39715		83.887	12.7832	13.5469	14.0467	87.8901	7.87558	9.34021	12.8173	96.1773	22.1493	22.948	24.6037		6.39715	89.3182	3.61902	3	14.2694	4.18693	3	15.2784	4.02249	3	17.1559	3.74076	3
157	6.46017		82.5997	12.6163	13.913	13.8176	87.0876	8.03	9.50515	12.6717	95.8726	22.1493	22.7384	23.9696		6.46017	88.5199	3.89792	3	14.2652	4.15843	3	15.3855	3.89041	3	16.8196	3.59025	3
158	6.52318		84.2193	12.8786	13.5011	13.6801	88.1398	7.63291	9.58763	12.9422	94.8476	22.5985	23.1925	24.6671		6.52318	89.0689	3.10312	3	14.37	4.38407	3	15.4271	4.04371	3	17.0965	3.79131	3
159	6.5862		83.0357	12.9263	13.8673	14.0238	85.5003	7.76528	9.50515	12.6925	95.3463	22.6676	22.9829	24.1915		6.5862	87.9607	3.76067	3	14.4531	4.36913	3	15.4518	3.97053	3	16.9693	3.63151	3
160	6.64922		83.4718	12.3778	13.7529	14.2071	85.1792	7.8094	9.60825	12.6509	96.6759	22.8749	23.4719	24.5086		6.64922	88.4423	4.1462	3	14.354	4.45988	3	15.611	4.10851	3	17.1222	3.72041	3
		RAW	Mn(uM)/Mg (mM)
			0/0	50/0	50/0.5	50/2	0/0	50/0	50/0.5	50/2	0/0	50/0	50/0.5	50/2
			5707	5720	5786	5712	5519	5607	5487	5654	4862	4943	4953	4724
			5557	5389	5711	5535	5366	5515	5327	5525	4754	4818	4765	4655
			5493	5179	5592	5517	5348	5417	5339	5446	4642	4726	4709	4622
			5406	5269	5499	5508	5202	5329	5209	5414	4658	4743	4699	4621
			5349	5214	5379	5339	5219	5193	5225	5315	4633	4681	4611	4546
			5206	5073	5327	5267	5106	5106	5054	5314	4488	4624	4572	4507
			5088	5019	5239	5071	5090	5114	5007	5139	4418	4614	4486	4544
			5063	5131	5236	5115	5061	5077	4981	5162	4516	4553	4461	4475
			5051	4937	5090	5113	5029	5032	4998	5088	4440	4485	4418	4453
			4953	4952	5093	5094	4969	5005	4948	5079	4405	4460	4340	4474
			4949	4960	4912	5016	5047	4922	4956	5120	4307	4440	4414	4428
			4994	4883	5055	4956	4924	4971	4947	5006	4374	4390	4367	4431
			4933	4856	5066	4953	5004	4968	4943	4992	4289	4427	4292	4367
			4820	4855	4943	4938	4829	4923	4849	5006	4359	4310	4288	4372
			4779	4806	4833	4928	4868	4906	4926	4983	4322	4316	4211	4445
			4820	4788	4855	4916	4897	4932	4842	4958	4231	4342	4256	4386
			4768	4903	4933	5023	4840	4733	4866	5008	4234	4263	4160	4360
			4792	4744	4827	4844	4961	4714	4851	4862	4111	4180	4184	4315
			4794	4592	4916	4803	4800	4744	4860	4862	4172	4321	4257	4351
			4676	4652	4834	4791	4775	4891	4727	4879	4131	4208	4128	4313
			4713	4657	4777	4742	4809	4753	4704	4795	4057	4137	4145	4200
			4721	4580	4807	4806	4733	4726	4722	4782	4046	4187	4140	4321
			4648	4573	4736	4743	4736	4728	4739	4775	4047	4146	4062	4197
			4612	4648	4808	4795	4818	4704	4700	4785	4042	4163	4090	4159
			4500	4538	4617	4695	4705	4695	4755	4757	4038	4100	4079	4226
			4617	4643	4606	4804	4692	4662	4686	4725	3988	4088	4036	4115
			4585	4660	4581	4628	4691	4674	4694	4772	3971	4149	3986	4080
			4601	4537	4711	4606	4702	4691	4680	4748	3949	4087	3980	4183
			4649	4510	4639	4650	4640	4597	4711	4711	4009	4044	3969	4133
			4573	4536	4606	4546	4657	4639	4634	4700	3941	4002	4003	4083
			4574	4629	4619	4543	4673	4625	4688	4777	4007	4043	3951	4082
			4515	4550	4610	4596	4737	4617	4725	4713	3963	4008	3936	4087
			4532	4505	4566	4672	4710	4573	4629	4692	3972	4051	3819	4127
			4516	4447	4526	4587	4667	4586	4687	4708	3931	4031	3855	4099
			4552	4495	4451	4571	4587	4580	4741	4687	3927	4013	3870	4070
			4407	4374	4591	4427	4619	4581	4609	4681	3978	3978	3804	3994
			4441	4430	4583	4583	4631	4665	4697	4657	3927	4057	3872	4035
			4447	4450	4565	4608	4588	4578	4638	4742	3857	3962	3791	3995
			4433	4400	4504	4549	4620	4553	4520	4697	3922	3960	3843	4040
			4396	4516	4531	4435	4622	4552	4585	4716	3875	4028	3796	4020
			4380	4419	4535	4529	4593	4520	4628	4637	3786	4005	3813	4025
			4275	4347	4552	4487	4580	4592	4659	4641	3866	3909	3760	3999
			4465	4275	4450	4545	4603	4632	4599	4626	3865	3952	3821	3997
			4455	4347	4533	4507	4573	4497	4561	4545	3891	3925	3684	4011
			4373	4474	4579	4402	4535	4505	4520	4561	3862	3899	3756	4044
			4312	4418	4444	4500	4607	4508	4619	4597	3915	3985	3819	4027
			4309	4386	4467	4477	4521	4536	4683	4634	3840	3895	3764	4008
			4380	4396	4551	4405	4535	4501	4553	4570	3778	3919	3802	3984
			4343	4399	4410	4425	4549	4471	4538	4610	3783	3904	3752	4025
			4240	4407	4371	4200	4497	4639	4909	4694	3635	3578	3643	3682
			4331	4459	4336	4310	4548	4619	4842	4732	3642	3622	3600	3619
			4198	4427	4374	4226	4576	4632	4852	4815	3649	3631	3636	3663
			4180	4377	4257	4294	4512	4638	4983	4719	3660	3564	3641	3621
			4206	4356	4313	4306	4573	4730	4867	4697	3632	3619	3567	3616
			4205	4422	4322	4235	4556	4574	4766	4644	3538	3631	3540	3686
			4198	4312	4321	4252	4479	4566	4835	4693	3614	3583	3567	3642
			4107	4264	4301	4235	4560	4627	4685	4624	3521	3548	3517	3626
			4119	4272	4290	4306	4455	4500	4804	4613	3505	3550	3543	3618
			4160	4366	4162	4142	4523	4495	4768	4645	3513	3624	3512	3609
			4176	4341	4245	4144	4520	4526	4656	4604	3518	3547	3577	3585
			4193	4252	4290	4185	4527	4533	4751	4672	3514	3519	3504	3616
			4107	4277	4211	4073	4522	4528	4718	4647	3431	3484	3431	3570
			4165	4223	4136	4152	4477	4552	4725	4576	3458	3537	3478	3605
			4020	4269	4167	4159	4481	4524	4754	4688	3513	3446	3493	3616
			4190	4209	4121	4049	4510	4531	4650	4613	3504	3511	3460	3597
			4090	4218	4236	4092	4424	4546	4724	4690	3493	3509	3503	3557
			4128	4118	4133	4059	4495	4489	4697	4609	3488	3471	3432	3600
			4188	4072	4202	4086	4461	4510	4668	4526	3463	3485	3467	3579
			4089	4269	4068	4050	4503	4461	4652	4569	3453	3434	3456	3544
			4816	4193	4370	4364	5607	4533	4850	4806	3610	2894	2863	3154
			4775	3992	4337	4478	5607	4449	4885	4759	3590	2792	2734	3102
			4820	3878	4292	4318	5529	4346	4704	4736	3596	2784	2703	2880
			4921	3789	4170	4253	5471	4222	4653	4708	3612	2629	2655	2880
			4837	3719	4110	4131	5526	4127	4617	4631	3638	2659	2642	2862
			4818	3511	4031	4089	5382	4043	4547	4627	3598	2587	2614	2787
			4745	3491	3980	4142	5404	3870	4417	4571	3537	2441	2542	2771
			4833	3357	3828	4023	5491	3827	4413	4505	3521	2283	2472	2740
			4908	3219	3834	3964	5327	3835	4363	4458	3507	2226	2469	2757
			4738	3253	3820	3912	5288	3695	4278	4373	3448	2199	2461	2677
			4680	3135	3597	3834	5323	3657	4250	4428	3402	2134	2402	2653
			4722	3024	3565	3752	5395	3572	4273	4342	3467	2109	2357	2621
			4717	3005	3533	3676	5351	3564	4232	4375	3434	2073	2359	2605
			4701	2881	3588	3727	5316	3546	4212	4268	3438	2048	2324	2594
			4701	2893	3508	3670	5315	3454	4115	4319	3429	2018	2321	2564
			4710	2806	3445	3563	5360	3399	4127	4265	3382	1930	2266	2575
			4628	2764	3297	3574	5364	3327	4052	4167	3359	1941	2244	2489
			4742	2685	3302	3489	5368	3370	4031	4102	3441	1926	2269	2503
			4693	2711	3394	3492	5349	3216	3957	4158	3423	1864	2203	2498
			4762	2690	3367	3439	5231	3183	3943	4183	3395	1828	2197	2503
			4560	2601	3290	3362	5207	3178	3905	4041	3417	1818	2198	2482
			4675	2623	3222	3358	5204	3084	3824	4040	3356	1740	2149	2429
			4710	2522	3199	3430	5153	3060	3863	4017	3338	1753	2138	2391
			4765	2470	3066	3304	5192	3041	3786	3991	3363	1744	2163	2394
			4711	2445	3081	3375	5229	3006	3719	3943	3376	1702	2128	2377
			4641	2421	3048	3246	5267	2971	3704	3904	3393	1646	2097	2343
			4572	2458	3100	3266	5211	2911	3678	3836	3347	1659	2112	2339
			4690	2338	3044	3315	5224	2922	3639	3835	3357	1652	2056	2345
			4518	2337	3024	3233	5143	2805	3627	3878	3357	1644	2032	2340
			4659	2362	3007	3194	5210	2798	3597	3806	3305	1599	2012	2353
			4692	2276	2977	3113	5198	2832	3573	3770	3312	1581	2010	2323
			4552	2262	2898	3026	5229	2790	3581	3743	3335	1546	1925	2283
			4659	2249	2956	3069	5139	2728	3581	3742	3333	1535	1976	2289
			4667	2200	2924	3097	5172	2677	3545	3676	3332	1530	1959	2249
			4629	2159	2897	3139	5171	2624	3491	3703	3273	1477	1960	2222
			4559	2172	2781	3056	5108	2607	3420	3688	3300	1483	1926	2311
			4655	2147	2837	3002	5157	2557	3405	3714	3302	1467	1938	2191
			4614	2117	2800	2976	5162	2636	3364	3601	3258	1430	1913	2178
			4511	2065	2753	3005	5184	2522	3379	3613	3282	1424	1912	2180
			4605	2040	2777	2923	5165	2520	3323	3598	3272	1413	1867	2163
			4573	2023	2757	2921	5132	2443	3348	3605	3273	1413	1860	2185
			4628	2025	2657	2972	5066	2435	3332	3538	3290	1370	1843	2137
			4577	2013	2721	2862	5099	2419	3311	3496	3279	1355	1835	2163
			4693	1960	2730	2923	5063	2442	3335	3475	3277	1328	1842	2103
			4639	1987	2642	2899	5104	2422	3240	3503	3272	1320	1841	2111
			4606	2009	2611	2786	5061	2340	3206	3431	3227	1329	1780	2084
			4554	1993	2636	2896	5118	2330	3196	3450	3243	1296	1795	2091
			4615	1905	2531	2824	5040	2322	3174	3440	3208	1275	1765	2083
			4744	1894	2548	2798	5030	2266	3154	3435	3224	1280	1740	2055
			4545	1856	2543	2813	5004	2227	3125	3394	3218	1250	1735	2047
			4515	1888	2577	2774	5089	2233	3103	3406	3194	1276	1713	2025
			4561	1824	2545	2768	5028	2259	3091	3356	3203	1251	1718	2012
			4485	1846	2489	2763	5079	2221	3088	3292	3182	1249	1709	2048
			4551	1797	2536	2708	5035	2185	3037	3269	3195	1212	1696	2015
			4506	1801	2504	2690	5060	2164	3004	3353	3177	1212	1682	1997
			4502	1778	2493	2649	4999	2127	3022	3254	3217	1211	1649	2010
			4441	1832	2466	2664	5063	2144	3020	3285	3180	1203	1661	1969
			4516	1762	2382	2656	4974	2141	2980	3254	3161	1206	1635	1934
			4566	1734	2413	2638	5036	2098	2991	3350	3156	1176	1636	1993
			4439	1747	2392	2657	4990	2076	2929	3196	3210	1173	1642	1970
			4541	1763	2402	2615	5087	2068	2928	3230	3190	1181	1647	1923
			4545	1742	2397	2583	5032	2032	2851	3236	3152	1163	1614	1922
			4590	1705	2375	2671	5009	2044	2918	3143	3191	1135	1603	1914
			4524	1693	2312	2589	5061	1998	2831	3122	3178	1158	1625	1909
			4523	1673	2331	2622	5018	2019	2853	3168	3147	1125	1588	1927
			4444	1665	2335	2517	4943	1966	2841	3070	3171	1113	1580	1927
			4493	1667	2348	2540	4924	1952	2783	3103	3142	1113	1579	1878
			4467	1679	2322	2548	5025	1974	2808	3154	3144	1107	1571	1893
			4557	1641	2297	2561	4945	1946	2759	3056	3124	1125	1562	1881
			4421	1656	2303	2483	4939	1921	2768	3083	3154	1084	1554	1856
			4474	1664	2189	2501	4919	1934	2748	3069	3103	1099	1546	1842
			4463	1635	2258	2470	4971	1901	2760	3022	3130	1083	1539	1868
			4485	1618	2219	2466	4985	1889	2742	3019	3108	1072	1545	1855
			4405	1563	2224	2433	4965	1901	2690	3004	3106	1065	1542	1859
			4412	1585	2199	2467	5046	1848	2731	3032	3115	1061	1503	1802
			4421	1572	2187	2393	4930	1817	2654	2949	3122	1048	1512	1875
			4340	1525	2227	2379	4985	1797	2656	3000	3107	1047	1504	1867
			4376	1574	2220	2400	4996	1858	2659	3026	3112	1034	1485	1817
			4464	1545	2191	2422	5014	1810	2697	2998	3128	1019	1474	1808
			4416	1544	2173	2357	4928	1799	2607	2923	3132	1036	1489	1803
			4094	551	610	621	4954	360	420	551	3511	619	615	710
			4081	529	587	617	4919	345	433	566	3636	642	630	717
			4105	554	610	620	4892	344	425	586	3564	631	648	751
			4156	534	592	613	4877	348	432	588	3482	638	660	769
			4017	550	600	603	4891	356	445	584	3473	632	649	747
			4044	533	622	630	4822	355	443	597	3468	645	656	764
			4040	536	592	613	4928	357	453	616	3472	641	657	776
			3978	529	608	603	4883	364	461	609	3461	641	651	756
			4056	540	590	597	4942	346	465	622	3424	654	664	778
			3999	542	606	612	4794	352	461	610	3442	656	658	763
			4020	519	601	620	4776	354	466	608	3490	662	672	773

## Sheet: Figure1E
SiNRAT1
LPR50
Ca
	NORMALIZED		Measurement at 380 nm (free Fura 2)													Measurement at 340 nm (bound Fura 2)																												Concentrations
			Concentrations Ca (uM)													Concentrations Ca (uM)													340/380 (%)															Mean	SEM	N
Cycle Nr.	Time (min)		0	1	5	25	0	1	5	25	0	1	5	25		0	1	5	25	0	1	5	25	0	1	5	25		0	1	5	25	0	1	5	25	0	1	5	25			Time (min)	0 μM Ca2+			1 μM Ca2+
1	-11.409		134.655	145.109	156.734	201.806	111.432	136.464	159.056	176.461	145.032	151.396	167.532	189.034		98.7353	96.8891	96.074	88.8754	87.0042	89.2405	98.486	93.2185	93.0748	94.6635	94.5055	82.2209		73.3248	66.77	61.2977	44.0399	78.0782	65.3949	61.9189	52.8268	64.1755	62.527	56.4103	43.4953			-11.409	71.8595	4.0797	3	64.8973	1.24985	3
2	-11.0398		129.795	139.266	142.264	170.279	111.432	125.138	150.989	160.267	130.021	143.64	164.935	174.935		92.15	93.9585	97.6986	82.7852	87.8187	94.9739	97.3043	91.2809	88.2964	89.9728	91.9414	85.4199		70.9964	67.4668	68.6743	48.6174	78.8091	75.8953	64.4445	56.9555	67.9093	62.6377	55.744	48.8296			-11.0398	72.5716	3.24359	3	68.6666	3.87388	3
3	-10.6708		127.621	131.114	136.39	157.143	115.578	145.166	150.533	148.915	132.981	129.679	150.177	172.977		89.4898	89.5401	92.87	83.1912	88.9518	94.1921	90.4727	89.2357	85.4571	94.9014	90.8425	80.4675		70.1212	68.2917	68.0917	52.9399	76.9627	64.8859	60.1017	59.924	64.2626	73.1816	60.4902	46.5194			-10.6708	70.4488	3.66985	3	68.7864	2.40749	3
4	-10.3017		121.739	126.223	143.696	165.517	113.945	187.017	137.291	150.083	132.664	129.783	146.163	173.499		94.0253	91.2985	92.148	85.6273	86.9334	99.4043	92.2821	85.3247	89.9238	91.0945	89.3773	82.9591		77.2351	72.3312	64.1269	51.7332	76.2944	53.1527	67.2166	56.8515	67.7832	70.1899	61.1491	47.8154			-10.3017	73.7709	3.00612	3	65.2246	6.06753	3
5	-9.93262		117.775	123.913	136.533	160.755	116.96	206.077	137.139	144.574	116.808	123.371	136.954	155.875		88.4867	92.5158	89.9368	87.6979	86.8626	97.245	92.9099	84.5712	92.4515	89.191	84.682	83.4512		75.132	74.6619	65.8719	54.5537	74.2671	47.1886	67.7489	58.4967	79.1485	72.2948	61.8324	53.5374			-9.93262	76.1825	1.50387	3	64.7151	8.78985	3
6	-9.56345		119.949	119.293	125.645	157.307	104.774	162.569	137.595	139.9	127.59	140.434	134.357	153.525		92.5425	88.7737	90.9296	82.2574	84.8442	93.522	93.5007	89.8098	83.4141	89.8368	83.4166	80.8367		77.1517	74.4162	72.3704	52.291	80.9784	57.5275	67.9535	64.1958	65.3768	63.9707	62.086	52.6538			-9.56345	74.5023	4.69457	3	65.3048	4.92076	3
7	-9.19433		121.228	122.418	119.484	131.363	108.166	179.972	133.333	144.741	114.376	120.476	131.051	169.974		92.2809	91.9297	94.7653	85.5055	83.7465	99.1065	95.4948	87.1188	88.2618	86.0299	85.1815	82.6823		76.122	75.0946	79.312	65.091	77.4241	55.0676	71.6211	60.1893	77.1679	71.4085	64.9988	48.6441			-9.19433	76.9047	0.398276	3	67.1902	6.15401	3
8	-8.82525		116.624	110.054	127.507	131.856	108.794	189.503	129.072	154.925	119.45	121.923	137.072	138.251		87.7889	86.4743	93.6372	87.0889	87.1459	96.5004	87.4815	83.9612	86.3573	90.7206	88.012	75.5152		75.2752	78.5742	73.4368	66.0488	80.1018	50.9229	67.7776	54.1948	72.2956	74.4078	64.2086	54.622			-8.82525	75.8908	2.27437	3	67.9683	8.60713	3
9	-8.45648		113.811	118.478	129.083	130.213	108.04	181.63	123.135	137.73	121.036	112.513	134.829	150.783		91.6703	86.1587	94.4495	81.08	83.6756	92.8891	87.223	82.9925	85.8033	84.9082	81.1855	82.2516		80.5463	72.7211	73.1695	62.267	77.4486	51.142	70.835	60.2576	70.8908	75.4653	60.2138	54.5496			-8.45648	76.2952	2.84633	3	66.4428	7.69132	3
10	-8.08748		118.542	109.511	124.069	152.381	107.286	170.028	124.658	130.885	109.514	105.895	146.281	148.695		90.8417	91.5239	90.4783	82.7446	81.7989	96.8727	90.8419	86.7241	91.7244	82.8008	88.7113	77.6376		76.6324	83.5752	72.926	54.3012	76.2434	56.9747	72.8732	66.2598	83.756	78.1918	60.6444	52.2129			-8.08748	78.8773	2.44196	3	72.9139	8.11971	3
11	-7.71842		120.205	112.364	123.209	142.529	109.045	164.365	131.355	135.726	115.011	109.411	126.446	143.734		88.7048	95.4914	92.0578	77.9131	82.6841	94.6761	89.3279	79.1173	93.5942	82.291	80.686	80.7444		73.7948	84.9839	74.7166	54.6648	75.8255	57.6013	68.0051	58.2919	81.3788	75.213	63.8105	56.1764			-7.71842	76.9997	2.26665	3	72.5994	8.01198	3
12	-7.3494		102.558	105.571	124.355	142.036	97.6131	157.873	133.942	150.918	109.302	107.653	137.19	136.031		89.6206	88.1425	89.5307	80.8364	87.7125	92.1445	88.9217	82.0954	86.1842	81.1693	82.0513	80.7136		87.3857	83.4915	71.9959	56.9125	89.8573	58.3662	66.3881	54.3973	78.8494	75.3993	59.8085	59.3346			-7.3494	85.3641	3.33459	3	72.419	7.40453	3
13	-6.98038		103.453	125.408	117.908	134.811	107.915	162.983	112.481	137.563	112.579	106.825	122.078	146.606		95.1592	94.229	91.6516	83.2318	88.8102	89.2777	88.2201	87.3699	94.0097	83.1067	80.02	83.2667		91.9833	75.1382	77.7313	61.7396	82.2968	54.7772	78.4311	63.5129	83.5053	77.7969	65.5483	56.7963			-6.98038	85.9285	3.04745	3	69.2374	7.27075	3
14	-6.61138		118.67	118.886	121.06	129.557	101.382	148.895	124.658	136.394	115.011	107.549	137.662	136.554		92.2372	89.45	90.2527	85.3025	88.8102	99.2182	87.6292	84.3559	92.9709	85.622	87.3127	79.4525		77.7258	75.2402	74.5519	65.8418	87.5997	66.6363	70.296	61.8473	80.8368	79.612	63.4253	58.1841			-6.61138	82.0541	2.9146	3	73.8295	3.81159	3
15	-6.2423		103.581	114.538	120.917	139.737	98.8693	142.265	129.376	139.733	110.359	108.583	134.829	141.384		90.7981	91.7944	92.8249	81.9732	81.4802	89.315	89.4018	85.6835	93.0402	84.1944	85.1815	81.5749		87.6594	80.1432	76.7675	58.6624	82.412	62.7806	69.1023	61.3195	84.3065	77.5391	63.1775	57.6975			-6.2423	84.7926	1.53418	3	73.4876	5.40602	3
16	-5.8732		113.171	112.5	118.481	136.617	92.9648	154.282	117.656	129.883	110.994	106.412	126.682	138.381		94.4614	94.3192	91.2906	79.4559	87.0042	91.3626	95.6056	84.3559	90.5817	88.9531	86.347	81.2058		83.4676	83.8393	77.0506	58.1595	93.5884	59.218	81.2586	64.9476	81.6098	83.5934	68.1602	58.6827			-5.8732	86.2219	3.72206	3	75.5503	8.16642	3
17	-5.50393		117.775	109.647	110.602	136.125	103.643	146.685	110.35	122.705	113.531	102.172	117.946	144.386		90.8417	92.651	87.9061	85.4243	81.4802	94.2293	88.5524	80.4808	95.5679	82.6988	84.7486	82.8361		77.1316	84.4996	79.4799	62.7544	78.616	64.2392	80.2468	65.5891	84.178	80.9411	71.8539	57.3711			-5.50393	79.9752	2.14465	3	76.56	6.24543	3
18	-5.13493		109.335	113.723	109.599	125.287	100.503	145.58	122.374	116.861	115.328	104.654	124.911	139.817		88.1814	89.991	88.8989	83.5972	80.5595	92.4423	88.9217	82.6695	91.205	86.8457	81.4852	76.8687		80.6525	79.1319	81.113	66.7244	80.1567	63.4993	72.6636	70.7415	79.0833	82.984	65.2344	54.978			-5.13493	79.9642	0.46309	3	75.205	5.95759	3
19	-4.76558		107.033	110.598	120.63	133.99	102.513	136.188	121.005	125.042	114.482	108.893	126.092	137.728		92.3681	92.5609	90.3881	84.2875	82.932	90.6552	88.774	76.6416	92.4169	86.3018	88.2784	79.2679		86.2985	83.6914	74.9298	62.9057	80.8994	66.5663	73.3642	61.2928	80.7261	79.2534	70.011	57.5538			-4.76558	82.6413	1.82927	3	76.5037	5.1312	3
20	-3.65475		104.476	117.799	118.481	151.724	107.161	147.79	123.288	128.381	113.848	103.93	113.341	137.859		94.1561	96.1677	96.9314	87.0889	91.5722	91.4743	87.8508	85.1453	96.018	90.7886	90.4762	84.0049		90.1225	81.6372	81.8115	57.3995	85.4531	61.8948	71.2568	66.3226	84.3389	87.3558	79.8264	60.9354			-3.65475	86.6382	1.7716	3	76.9626	7.71265	3
21	-3.32775		107.417	97.8261	118.625	122.332	101.005	139.503	118.569	128.214	100.74	109.1	127.391	137.206		92.7606	92.2002	96.6606	89.525	92.9887	95.0484	86.0044	90.5992	97.6801	95.2413	91.3087	81.9748		86.3557	94.2491	81.4845	73.1822	92.0634	68.1337	72.5352	70.6627	96.9626	87.297	71.6761	59.7457			-3.32775	91.7939	3.06491	3	83.2266	7.80874	3
22	-2.95863		101.407	111.549	102.436	130.049	111.181	141.989	95.1294	122.705	110.888	110.238	121.488	131.854		96.8164	95.3111	95.4422	88.4693	91.466	90.0968	84.4535	85.1453	93.4557	94.5275	88.2784	82.3439		95.4734	85.4433	93.173	68.0276	82.2677	63.4534	88.7775	69.3905	84.2794	85.7487	72.6645	62.4509			-2.95863	87.3402	4.10788	3	78.2151	7.3814	3
23	-2.58962		101.662	97.6902	121.347	126.108	96.8593	144.337	111.111	111.519	108.879	111.686	117.473	119.843		95.7697	93.4626	96.2094	85.1807	90.687	92.8518	84.4165	83.0642	94.4598	96.0571	86.8798	80.2215		94.2037	95.6724	79.2847	67.5456	93.6275	64.3299	75.9749	74.4842	86.7563	86.0067	73.957	66.9386			-2.58962	91.5292	2.39222	3	82.003	9.26662	3
24	-2.22055		106.138	100.679	111.461	133.333	99.4975	144.061	111.568	110.851	98.3087	104.447	113.577	126.501		95.5953	96.0775	92.9152	84.6935	89.9433	89.0544	87.8877	76.6774	89.9931	97.3487	84.349	84.7739		90.0669	95.4293	83.3609	63.5201	90.3976	61.8172	78.7752	69.1714	91.5413	93.2042	74.2657	67.0143			-2.22055	90.6686	0.446686	3	83.4835	10.8522	3
25	-1.85153		102.941	98.2337	105.301	134.319	106.281	138.122	111.72	121.87	103.594	98.9659	109.445	121.279		93.0659	97.2949	96.3448	85.9521	89.2705	96.4631	87.6292	87.5852	96.5028	90.5506	88.6447	82.4669		90.4068	99.0443	91.4948	63.9912	83.9945	69.8393	78.4365	71.8679	93.1547	91.4968	80.9947	67.9975			-1.85153	89.1853	2.71394	3	86.7935	8.7526	3
26	-1.48245		106.138	100.815	109.312	125.616	96.3568	136.464	106.849	115.86	89.6406	102.792	105.667	125.457		92.5425	88.1425	87.6805	85.2619	85.0921	92.8146	89.8818	85.7912	94.1136	88.9531	89.7769	82.8668		87.1907	87.4297	80.211	67.8751	88.3094	68.0139	84.1202	74.0474	104.99	86.5369	84.962	66.052			-1.48245	93.4966	5.7557	3	80.6602	6.32837	3
27	-1.11345		101.151	102.853	103.582	115.435	90.201	130.663	108.067	119.199	93.7632	104.137	104.25	125.065		92.7606	92.7412	93.7726	83.922	89.8017	89.5383	85.4505	85.9347	97.0568	93.7797	90.676	82.8053		91.7051	90.1685	90.5301	72.7006	99.5573	68.5262	79.0718	72.0937	103.513	90.0546	86.9791	66.2097			-1.11345	98.2584	3.46984	3	82.9164	7.1952	3
28	0		100	100	100	100	100	100	100	100	100	100	100	100		100	100	100	100	100	100	100	100	100	100	100	100		100	100	100	100	100	100	100	100	100	100	100	100			0	100	0	3	100	0	3
29	0.327133		85.8056	93.4783	87.3926	93.2677	90.0754	102.762	91.7808	88.9816	106.131	96.1737	87.1311	82.2454		98.43	100.631	102.166	100.568	91.8909	94.3038	100.074	101.112	99.1343	100.204	102.498	100.892		114.713	107.652	116.905	107.828	102.016	91.7687	109.036	113.633	93.4075	104.191	117.636	122.672			0.327133	103.379	6.18797	3	101.204	4.82218	3
30	0.69615		97.954	96.1957	78.7966	85.7143	93.8442	106.077	90.7154	80.1336	95.4545	93.5884	90.4368	77.4151		105.713	98.422	103.475	102.639	91.7493	96.1653	103.988	94.7973	97.126	97.8926	100.966	102.645		107.921	102.314	131.319	119.746	97.7677	90.6558	114.631	118.299	101.751	104.599	111.642	132.591			0.69615	102.48	2.95362	3	99.1897	4.31762	3
31	1.06548		97.4425	97.962	82.0917	72.4138	104.271	102.072	85.8447	70.4508	101.48	97.2079	79.4569	69.7128		96.8164	95.2209	102.617	102.558	89.6955	97.5428	93.8331	102.296	98.1648	103.773	101.931	100.246		99.3575	97.2019	125.003	141.628	86.0212	95.5629	109.306	145.203	96.7332	106.754	128.285	143.799			1.06548	94.0373	4.07902	3	99.8395	3.48932	3
32	1.43457		115.345	87.9076	78.2235	68.1445	106.407	88.3978	76.5601	66.611	97.0402	88.6246	76.8595	62.141		100.741	94.9955	107.04	107.186	92.7408	98.0268	99.1137	97.8113	97.9571	100.986	106.56	107.044		87.339	108.063	136.838	157.293	87.1566	110.893	129.459	146.839	100.945	113.948	138.643	172.26			1.43457	91.8135	4.566	3	110.968	1.69921	3
33	1.80383		96.8031	98.913	74.4986	63.8752	103.643	87.9834	83.5616	69.783	93.9746	92.4509	71.9008	69.1906		100.916	101.713	108.89	105.481	90.0142	94.4527	99.5938	102.763	94.7022	96.7709	105.428	100.092		104.249	102.831	146.164	165.136	86.85	107.353	119.186	147.261	100.774	104.673	146.63	144.662			1.80383	97.2909	5.31593	3	104.952	1.31282	3
34	2.17285		120.077	90.2174	79.6562	63.2184	128.266	92.5414	75.7991	65.6093	86.0465	83.2472	65.1712	57.8329		103.402	93.9585	109.025	102.071	93.3428	94.1549	105.207	99.8565	94.8407	99.898	101.099	101.692		86.113	104.147	136.87	161.457	72.7726	101.743	138.797	152.199	110.22	120.002	155.128	175.837			2.17285	89.702	10.9581	3	108.631	5.72769	3
35	2.54185		139.258	84.5109	62.6074	52.2167	126.005	82.5967	75.0381	66.611	85.2008	83.7642	66.8241	58.4856		106.498	96.6637	102.978	105.684	92.1388	90.4319	102.474	101.938	95.1177	97.2128	100.666	103.168		76.4752	114.38	164.483	202.395	73.1231	109.486	136.563	153.034	111.639	116.055	150.643	176.399			2.54185	87.0792	12.3182	3	113.307	1.97079	3
36	2.9111		146.419	83.0163	59.4556	59.9343	119.975	85.9116	80.0609	58.2638	98.3087	81.5926	63.046	50.3916		97.6886	98.7827	107.31	107.795	89.0581	89.6873	104.21	104.162	97.6108	99.7621	100.2	104.552		66.7183	118.992	180.488	179.856	74.2306	104.395	130.163	178.777	99.2901	122.269	158.931	207.48			2.9111	80.0797	9.84698	3	115.218	5.49386	3
37	3.2802		134.655	76.3587	67.9083	55.3366	124.623	74.3094	64.5358	56.9282	86.9979	85.0052	61.3932	53.0026		104.579	98.2867	105.596	98.3354	94.4759	95.9419	102.29	100.646	93.0748	101.428	109.59	103.261		77.6647	128.717	155.497	177.704	75.8093	129.111	158.5	176.794	106.985	119.319	178.506	194.822			3.2802	86.8197	10.0969	3	125.716	3.20036	3
38	3.64922		143.862	81.5217	62.7507	63.5468	114.573	74.1713	70.7763	51.586	84.2495	74.4571	66.588	53.6554		100.916	98.5573	104.783	103.776	90.9703	92.0328	99.2984	101.83	95.1524	105.608	101.832	103.045		70.1477	120.897	166.984	163.306	79.3995	124.081	140.299	197.398	112.941	141.838	152.928	192.05			3.64922	87.4961	12.9998	3	128.939	6.5148	3
39	4.01803		128.645	82.2011	64.6132	50.2463	117.714	89.2265	71.8417	51.7529	86.9979	72.182	56.7887	49.4778		97.9503	101.849	103.159	106.212	85.1983	95.0484	97.2674	96.0531	98.5111	100.714	104.063	100.707		76.1403	123.902	159.656	211.383	72.3776	106.525	135.391	185.599	113.234	139.528	183.245	203.541			4.01803	87.2506	13.037	3	123.318	9.53156	3
40	4.3873		142.455	78.125	60.0287	55.5008	99.6231	77.9006	68.6454	47.5793	87.4207	74.6639	56.5525	51.436		98.9969	94.0036	109.07	103.045	89.8725	95.2718	101.071	100.861	96.7452	101.835	104.196	104.276		69.4934	120.325	181.697	185.664	90.2125	122.299	147.236	211.985	110.666	136.392	184.246	202.729			4.3873	90.124	11.8857	3	126.339	5.05885	3
41	4.75663		134.399	75	64.8997	48.6043	101.131	78.453	66.5145	55.9265	86.4693	75.181	57.8512	48.1723		109.943	99.6844	108.032	107.471	85.2691	99.4415	105.428	96.0172	95.2562	101.394	106.427	104.06		81.8037	132.913	166.461	221.113	84.3158	126.753	158.504	171.685	110.162	134.866	183.967	216.017			4.75663	92.0938	9.06311	3	131.511	2.4447	3
42	5.12565		127.494	74.3207	58.4527	52.8736	103.894	73.4807	70.4718	57.2621	84.778	63.3919	61.9835	42.4282		96.7292	97.9711	106.002	106.212	90.7224	91.8094	102.954	101.686	90.6856	104.997	104.895	102.553		75.8698	131.822	181.346	200.879	87.3217	124.944	146.093	177.581	106.968	165.631	169.231	241.71			5.12565	90.0533	9.08066	3	140.799	12.5738	3
43	5.49465		128.517	78.5326	61.7479	51.8883	113.945	78.5912	67.4277	56.7613	93.5518	73.3195	56.4345	45.3003		102.617	98.422	106.182	101.827	88.9873	94.2666	105.355	101.651	96.9875	97.7226	105.162	104.46		79.847	125.326	171.961	196.243	78.0969	119.946	156.248	179.084	103.673	133.283	186.343	230.595			5.49465	87.2055	8.24904	3	126.185	3.87413	3
44	5.86392		123.657	75.6793	55.5874	49.2611	102.01	77.7624	69.4064	58.9316	87.8436	66.908	53.719	52.611		99.8692	99.0983	104.648	100.974	88.8456	95.0484	100.886	101.292	92.9017	104.657	106.593	103.63		80.7629	130.945	188.259	204.978	87.095	122.229	145.356	171.88	105.758	156.419	198.428	196.973			5.86392	91.2053	7.50248	3	136.531	10.2573	3
45	6.23318		133.12	66.3043	58.8825	51.0673	100.503	71.547	64.5358	51.419	83.9323	71.7684	57.379	45.1697		102.399	104.734	108.078	98.8632	88.3499	94.1176	99.5199	102.727	100.97	99.966	101.598	99.6001		76.9219	157.959	183.548	193.594	87.9081	131.547	154.209	199.784	120.299	139.29	177.066	220.502			6.23318	95.0429	13.0201	3	142.932	7.83918	3
46	6.60225		122.506	74.8641	52.4355	57.1429	102.01	77.4862	67.7321	52.2538	81.2896	62.0476	60.5667	46.3446		101.09	102.615	107.762	107.146	89.4122	89.6873	100.923	100.251	86.1496	103.399	103.13	101.753		82.5184	137.068	205.513	187.505	87.6504	115.746	149.003	191.854	105.979	166.645	170.275	219.558			6.60225	92.0491	7.12057	3	139.82	14.7575	3
47	6.9713		120.972	76.7663	58.596	47.2906	95.3518	75.6906	66.0578	52.4207	81.7125	73.423	53.719	43.0809		106.672	98.4671	103.655	104.06	91.1473	92.2934	100	100.144	97.2992	96.1591	103.896	102.922		88.1796	128.269	176.898	220.044	95.5906	121.935	151.382	191.038	119.075	130.966	193.407	238.904			6.9713	100.948	9.31241	3	127.057	2.67654	3
48	7.34038		125.192	68.8859	60.8883	51.7241	98.6181	71.8232	66.8189	51.419	80.2326	74.9741	52.8926	47.389		100.174	96.1226	106.363	100.487	86.6147	92.8518	104.099	101.794	95.8795	98.1305	106.327	105.998		80.0168	139.539	174.685	194.275	87.8284	129.278	155.793	197.97	119.502	130.886	201.024	223.677			7.34038	95.7824	12.0723	3	133.234	3.18629	3
49	7.70947		121.483	75.6793	56.0172	59.7701	100.628	70.0276	53.2725	51.0851	77.4841	60.0827	51.9481	46.4752		101.134	95.3562	106.588	101.665	88.0312	96.6865	95.0517	105.059	92.5208	99.2182	105.361	100.4		83.2492	126	190.278	170.093	87.4817	138.069	178.426	205.655	119.406	165.136	202.821	216.029			7.70947	96.7123	11.4125	3	143.068	11.5707	3
50	8.07847		122.89	72.8261	51.8625	54.1872	106.281	72.6519	53.4247	47.0785	80.0211	62.9783	48.4061	48.0418		101.047	95.8521	105.37	106.943	87.6416	89.799	95.1994	96.0172	94.2867	98.4704	105.328	104.06		82.2253	131.618	203.172	197.358	82.4619	123.602	178.194	203.951	117.827	156.356	217.592	216.604			8.07847	94.1715	11.8281	3	137.192	9.85763	3
51	8.44773		116.368	65.0815	55.0143	46.3054	97.4874	69.8895	56.621	49.2487	77.8013	59.6691	53.1287	40.7311		104.317	105.365	111.913	103.289	84.5255	92.8891	101.736	98.6724	89.4737	97.6886	102.031	105.814		89.6443	161.897	203.426	223.06	86.704	132.908	179.678	200.355	115.003	163.717	192.046	259.786			8.44773	97.1171	8.98311	3	152.841	9.98014	3
52	8.817		121.355	64.6739	57.5931	48.6043	95.1005	67.2652	57.2298	51.419	82.981	62.0476	55.9622	51.5666		105.495	94.0487	109.883	103.776	85.4108	92.2189	100.702	98.1701	93.4557	100.272	103.164	102.676		86.9305	145.42	190.791	213.512	89.8111	137.098	175.96	190.922	112.623	161.605	184.345	199.114			8.817	96.4549	8.12672	3	148.041	7.19502	3
53	9.18605		117.008	69.1576	49.1404	47.9475	88.6935	58.8398	56.9254	53.0885	78.1184	56.1531	55.8442	46.7363		105.626	95.9423	105.325	103.41	89.1643	92.1072	104.838	95.8737	96.9529	102.413	103.363	99.231		90.2726	138.73	214.335	215.675	100.531	156.539	184.166	180.592	124.11	182.382	185.092	212.321			9.18605	104.971	10.0172	3	159.217	12.6724	3
54	9.55505		113.811	73.2337	50.4298	45.8128	92.3367	78.0387	58.2953	48.0801	79.1755	66.0807	45.8087	42.5587		98.9097	93.3724	110.966	100.365	84.2776	91.4743	105.982	99.8924	96.0526	102.243	97.6024	103.322		86.9072	127.499	220.04	219.077	91.2721	117.217	181.802	207.762	121.316	154.725	213.065	242.775			9.55505	99.8318	10.8158	3	133.147	11.1899	3
55	9.92407		116.24	71.3315	57.5931	45.4844	90.5779	76.3812	52.8158	47.2454	74.8414	58.1179	53.1287	43.6031		97.3833	103.066	108.98	95.9805	87.7833	90.7669	98.9291	100.359	98.1302	97.5527	106.727	99.9385		83.7775	144.488	189.224	211.019	96.9147	118.834	187.31	212.42	131.117	167.853	200.883	229.2			9.92407	103.937	14.1097	3	143.725	14.1557	3
56	10.2933		113.683	59.9185	54.4413	49.4253	91.5829	68.232	64.9924	47.7462	85.8351	57.9111	47.8158	44.1253		103.663	97.385	106.092	99.797	87.2167	93.1124	97.5997	100.825	93.7327	99.6941	100.699	100.738		91.1864	162.529	194.874	201.915	95.2325	136.464	150.171	211.169	109.201	172.15	210.598	228.3			10.2933	98.5399	5.45695	3	157.048	10.66	3
57	10.6626		102.43	64.2663	55.3009	42.3645	95.4774	66.1602	51.1416	44.0735	77.907	57.1872	47.4616	39.295		93.3275	95.7619	111.958	100.325	86.7918	91.6232	99.7415	98.0266	96.8144	98.9123	103.097	105.414		91.1138	149.008	202.453	236.813	90.903	138.487	195.03	222.416	124.269	172.962	217.222	268.262			10.6626	102.095	11.0871	3	153.486	10.2009	3
58	11.0316		109.847	67.1196	52.149	46.4696	101.884	73.895	55.7078	49.5826	79.4926	65.4602	46.6352	45.4308		95.3336	98.0613	103.971	104.994	87.6062	94.6016	98.0798	101.722	98.1302	102.787	104.862	108.213		86.788	146.099	199.373	225.941	85.9859	128.022	176.061	205.157	123.446	157.022	224.856	238.193			11.0316	98.7399	12.3551	3	143.715	8.45631	3
59	11.4006		106.01	65.8967	60.1719	42.2003	100.377	73.2044	58.5997	47.5793	74.5243	63.1851	50.6494	48.1723		93.1531	94.0036	102.392	105.968	86.6856	94.6016	95.2363	97.6319	96.849	99.2182	100.233	102.553		87.8718	142.653	170.165	251.108	86.3601	129.229	162.52	205.198	129.956	157.028	197.896	212.888			11.4006	101.396	14.2868	3	142.97	8.0263	3
60	11.7696		103.069	61.8207	43.6963	48.7685	93.2161	67.9558	56.0122	52.2538	69.1332	61.7373	44.9823	39.9478		99.8256	95.9874	103.384	106.456	84.2068	91.7722	97.452	98.1342	96.9529	97.6886	103.596	101.723		96.8531	155.267	236.598	218.288	90.3351	135.047	173.984	187.803	140.241	158.233	230.305	254.639			11.7696	109.143	15.6623	3	149.516	7.2849	3
61	12.1389		103.325	67.7989	48.5673	51.5599	102.01	69.1989	53.7291	49.2487	76.3214	61.8407	44.8642	44.6475		95.9006	93.9585	100.677	99.4316	89.9788	90.5063	97.5997	100.036	98.9266	100.204	99.7003	104.153		92.8147	138.584	207.293	192.847	88.2058	130.792	181.652	203.124	129.618	162.035	222.227	233.277			12.1389	103.546	13.1038	3	143.804	9.38933	3
62	12.5081		104.987	71.0598	51.8625	48.1117	105.905	70.5801	61.3394	54.424	78.3298	61.6339	45.6907	47.2585		101.962	93.1019	106.859	96.7925	86.1898	96.1653	102.179	95.4431	96.9529	99.2522	100.699	103.291		97.119	131.019	206.043	201.183	81.3844	136.25	166.579	175.369	123.775	161.035	220.394	218.567			12.5082	100.76	12.3718	3	142.768	9.25748	3
63	12.8772		99.1049	66.8478	47.1347	48.2759	101.256	62.5691	59.8174	58.4307	72.3044	57.8077	52.1842	39.9478		96.4675	101.398	105.19	101.056	80.7365	93.7826	105.059	97.1654	90.374	103.093	103.064	103.199		97.3388	151.684	223.168	209.33	79.7348	149.887	175.633	166.292	124.991	178.338	197.5	258.335			12.8773	100.688	13.1712	3	159.97	9.19892	3
64	13.2462		93.2225	62.2283	55.7307	42.0361	99.1206	62.0166	55.7078	51.2521	75.8985	51.9131	47.6978	42.5587		98.6044	95.4914	108.032	102.395	87.4292	91.6605	98.5598	96.089	96.6759	100.034	101.099	99.7232		105.773	153.453	193.848	243.589	88.2048	147.8	176.923	187.483	127.375	192.695	211.957	234.319			13.2462	107.118	11.3275	3	164.649	14.1174	3
65	13.6153		96.2916	64.538	51.2894	43.514	94.7236	62.2928	54.3379	51.9199	72.093	56.7735	42.503	37.5979		95.5517	97.5203	102.662	99.5128	85.2337	88.2725	101.662	94.3667	93.5942	99.5581	103.83	99.0772		99.2316	151.105	200.163	228.692	89.9815	141.706	187.092	181.755	129.824	175.36	244.288	263.518			13.6153	106.346	12.0391	3	156.057	10.0257	3
66	13.9845		101.662	63.1793	46.1318	45.3202	97.4874	61.0497	53.2725	49.5826	80.0211	58.7384	48.8784	45.8225		96.4675	98.1515	100.045	105.562	90.6516	87.4907	99.8154	94.1514	95.1177	98.9123	107.359	101.046		94.8901	155.354	216.868	232.926	92.9879	143.311	187.368	189.888	118.866	168.395	219.646	220.516			13.9845	102.248	8.32703	3	155.686	7.24309	3
67	14.3536		102.046	57.2011	48.7106	42.3645	101.131	66.0221	55.86	44.0735	75.7928	52.8438	51.7119	43.0809		94.8975	100	108.123	99.188	81.8697	92.9635	103.397	97.1295	92.8324	98.5384	100.233	96.8933		92.9948	174.822	221.97	234.13	80.9544	140.807	185.101	220.381	122.482	186.471	193.83	224.91			14.3536	98.8103	12.3355	3	167.367	13.6991	3
68	14.7227		103.836	64.2663	46.7049	45.8128	101.256	69.4751	52.3592	48.2471	73.9958	53.9814	51.3577	49.3473		94.4178	99.1885	102.347	101.908	88.1728	89.0171	97.7105	101.22	98.892	99.2522	98.9011	98.462		90.9295	154.34	219.135	222.445	87.0788	128.128	186.616	209.795	133.645	183.864	192.573	199.529			14.7227	103.885	14.9219	3	155.444	16.099	3
69	15.0919		85.9335	58.288	52.0057	50.2463	103.015	62.5691	56.3166	50.2504	75.4757	53.3609	48.17	41.3838		95.3772	92.3805	109.386	94.0723	89.2705	90.0968	95.2733	95.6225	93.2825	101.054	101.865	104.675		110.99	158.49	210.335	187.222	86.6577	143.996	169.174	190.292	123.593	189.378	211.469	252.938			15.092	107.08	10.8399	3	163.954	13.3826	3
70	15.461		91.4322	54.7554	40.9742	45.977	93.4673	65.0552	57.8387	46.5776	72.4101	57.9111	46.5171	37.859		98.5172	100.451	107.085	107.024	81.0907	90.0223	100.443	97.9548	92.59	100.102	102.031	94.617		107.749	183.454	261.347	232.777	86.7583	138.378	173.661	210.304	127.869	172.855	219.341	249.919			15.461	107.459	11.8685	3	164.896	13.6071	3
71	15.83		90.665	61.5489	49.4269	43.6782	96.3568	65.3315	56.1644	50.4174	64.2706	58.0145	51.1216	43.4726		96.4239	94.4995	103.159	99.9188	82.5071	91.3626	102.068	95.0484	94.4252	97.4847	97.0696	97.1086		106.352	153.536	208.71	228.761	85.6266	139.845	181.731	188.523	146.918	168.035	189.88	223.379			15.83	112.966	17.9997	3	153.805	8.13898	3
72	16.199		94.2455	64.1304	51.5759	47.9475	96.7337	65.6077	55.86	53.0885	75.4757	53.878	46.5171	45.3003		94.6795	100.135	99.0975	100.528	80.6657	92.9635	94.7563	100.646	92.9363	102.209	99.7336	99.5694		100.46	156.143	192.139	209.662	83.3895	141.696	169.632	189.581	123.134	189.705	214.402	219.799			16.199	102.328	11.5112	3	162.515	14.2206	3
73	16.5681		87.7238	60.1902	52.149	46.1412	99.6231	61.7403	58.2953	50.7513	67.2304	59.7725	45.2184	42.1671		92.8478	94.0487	106.002	99.7158	81.8697	92.9263	97.8582	100.502	87.777	99.5921	101.798	103.353		105.841	156.252	203.267	216.11	82.1794	150.511	167.866	198.029	130.561	166.619	225.126	245.103			16.5681	106.194	13.9678	3	157.794	4.71318	3
74	16.9371		91.4322	66.3043	51.2894	44.335	94.0955	62.9834	61.035	52.4207	66.8076	53.7746	51.4758	42.5587		99.7383	99.2335	105.054	99.3098	87.2521	92.5912	97.7474	103.516	94.1828	99.1502	99.334	104.276		109.084	149.664	204.826	223.999	92.7272	147.009	160.15	197.472	140.976	184.381	192.972	245.016			16.9371	114.263	14.1669	3	160.351	12.0394	3
75	17.3064		90.665	55.9783	50.4298	49.5895	99.6231	65.3315	52.207	51.7529	71.0359	57.9111	46.7532	44.9086		97.7758	94.6348	103.52	104.019	83.6402	86.3738	95.1625	94.0079	92.4515	97.3148	102.831	97.1701		107.843	169.056	205.275	209.761	83.9566	132.209	182.279	181.648	130.148	168.042	219.943	216.373			17.3064	107.316	13.3368	3	156.436	12.1171	3
76	17.6756		82.9923	65.2174	48.5673	41.5435	98.6181	63.1215	52.207	45.409	71.6702	54.9121	48.6423	37.4674		97.9503	93.9585	109.883	97.97	81.9405	95.0856	95.3471	97.596	98.9958	101.36	102.498	101.815		118.023	144.07	226.248	235.825	83.0887	150.639	182.633	214.926	138.127	184.585	210.717	271.743			17.6757	113.08	16.0793	3	159.765	12.5544	3
77	18.0447		88.8747	56.5217	50.5731	53.3662	92.3367	59.8066	60.1218	39.8998	69.556	53.1541	46.8713	41.2533		94.2433	94.229	109.747	102.558	82.6841	88.6821	94.1285	101.328	91.9321	96.363	99.3007	102.338		106.041	166.713	217.007	192.178	89.5464	148.281	156.563	253.955	132.17	181.29	211.858	248.072			18.0447	109.252	12.4087	3	165.428	9.55042	3
78	18.4137		80.8184	62.7717	46.9914	41.8719	95.603	55.8011	55.7078	45.576	71.0359	56.5667	47.5797	42.8198		93.8509	94.9955	103.023	97.8888	85.2337	88.8682	94.4978	97.5601	93.3172	101.835	100.333	97.693		116.126	151.335	219.239	233.781	89.1538	159.259	169.631	214.06	131.366	180.027	210.874	228.149			18.4137	112.215	12.3415	3	163.54	8.55498	3
79	18.783		94.3734	57.0652	51.0029	41.7077	106.03	61.8785	58.2953	45.7429	74.2072	52.3268	51.7119	42.9504		96.075	98.2867	98.1047	99.1068	90.1558	93.038	93.6115	95.0126	93.7673	98.3685	98.002	98.2159		101.803	172.236	192.351	237.622	85.0285	150.356	160.582	207.71	126.359	187.989	189.515	228.673			18.783	104.397	12.0013	3	170.194	10.9115	3
80	19.1521		90.9207	67.5272	47.5645	44.0066	95.9799	64.2265	53.7291	48.9149	70.4017	59.6691	47.1074	45.0392		97.645	96.7989	105.731	101.218	86.4377	90.2085	98.7445	97.7395	96.9875	98.5724	103.13	100.861		107.396	143.348	222.29	230.007	90.0581	140.454	183.782	199.816	137.763	165.198	218.926	223.941			19.1521	111.739	13.9414	3	149.667	7.81071	3
81	19.5213		91.1765	56.9293	47.9943	46.1412	100.377	69.1989	51.5982	37.7295	75.8985	55.3257	45.9268	42.8198		92.5425	93.8683	101.625	95.3309	84.1006	91.9955	94.6824	92.3215	91.0319	93.9497	98.8345	99.4771		101.498	164.886	211.743	206.607	83.7848	132.944	183.5	244.693	119.939	169.812	215.2	232.315			19.5212	101.741	10.4375	3	155.88	11.5562	3
82	19.8903		88.2353	64.2663	50.8596	44.6634	94.0955	63.1215	52.5114	46.5776	70.9302	65.7704	44.392	42.6893		98.5172	95.4013	105.866	96.1429	86.7564	90.618	99.1507	100.897	92.9017	98.6404	97.9687	99.2002		111.653	148.447	208.154	215.261	92.2004	143.561	188.817	216.621	130.976	149.977	220.69	232.377			19.8903	111.61	11.1936	3	147.328	1.93462	3
83	20.2594		88.6189	64.9457	43.8395	41.7077	92.5879	61.1878	49.4673	48.581	74.5243	60.8066	47.3436	38.2507		97.3833	93.7782	100.226	96.4271	85.2337	90.4319	95.1994	93.5773	87.9155	98.0965	98.9677	100.8		109.89	144.395	228.619	231.197	92.057	147.794	192.449	192.621	117.969	161.325	209.041	263.524			20.2594	106.639	7.65473	3	151.171	5.17096	3
84	20.6285		87.9795	54.7554	41.6905	47.4548	100.503	60.6354	53.5769	46.0768	67.3362	52.0165	48.2881	50		87.0039	95.5816	102.482	98.3354	84.738	89.6128	94.6824	99.1747	90.7895	98.4364	101.332	96.2781		98.8911	174.561	245.816	207.219	84.3143	147.79	176.723	215.238	134.83	189.241	209.849	192.556			20.6285	106.012	15.011	3	170.53	12.1344	3
85	20.9978		87.2123	58.4239	49.8567	44.335	98.8693	62.7072	50.2283	45.9098	68.1818	57.394	41.9126	40.6005		95.8133	92.1551	95.9386	97.3203	83.9589	86.5599	92.7991	99.5694	92.3476	98.5044	101.365	99.7847		109.862	157.735	192.429	219.511	84.9191	138.038	184.755	216.88	135.443	171.628	241.849	245.772			20.9977	110.075	14.5855	3	155.801	9.74475	3
86	21.3669		94.757	54.0761	46.9914	44.6634	106.784	60.9116	48.8584	54.424	71.7759	53.9814	51.5939	37.3368		101.308	98.0162	99.8646	95.6557	85.6232	91.7722	99.1876	93.9361	92.2438	89.8368	95.3713	98.7388		106.914	181.256	212.517	214.17	80.1836	150.664	203.01	172.6	128.516	166.422	184.85	264.454			21.3669	105.205	13.9786	3	166.114	8.83237	3
87	21.7362		88.1074	61.1413	46.1318	41.5435	99.6231	62.8453	52.3592	47.2454	70.4017	52.637	47.3436	41.1227		99.2586	99.0081	103.204	96.3053	89.5538	90.0223	97.3412	94.0797	91.7936	95.1054	96.9697	96.0935		112.656	161.933	223.715	231.818	89.8926	143.244	185.91	199.13	130.386	180.682	204.821	233.675			21.7361	110.978	11.7194	3	161.953	10.8072	3
88	22.1054		88.7468	60.0543	51.7192	45.3202	105.025	60.3591	53.7291	47.2454	69.4503	47.363	43.0933	55.7441		94.1997	94.1389	96.4801	100.325	84.8796	90.2085	96.6027	90.0251	95.464	100.85	101.099	102.03		106.144	156.756	186.546	221.369	80.8184	149.453	179.796	190.548	137.457	212.93	234.605	183.033			22.1054	108.14	16.3804	3	173.046	20.0528	3
89	22.4744		86.5729	59.375	54.298	45.8128	93.0905	58.011	51.1416	45.7429	67.2304	52.0165	41.3223	39.6867		96.7292	94.5897	102.527	100.609	77.9391	88.3098	95.384	96.699	92.9017	92.964	97.1695	100.062		111.731	159.309	188.823	219.609	83.724	152.229	186.51	211.397	138.184	178.72	235.15	252.129			22.4744	111.213	15.7233	3	163.419	7.91859	3
90	22.8435		86.9565	54.3478	48.2808	49.4253	96.608	60.0829	55.0989	43.5726	69.2389	54.6019	45.8087	41.2533		92.8914	94.0487	103.926	98.0106	86.0127	90.3946	95.6425	95.6584	88.6773	100.34	99.7669	101.323		106.825	173.05	215.253	198.3	89.0327	150.45	173.583	219.538	128.074	183.766	217.79	245.611			22.8435	107.977	11.2851	3	169.089	9.81947	3
91	23.2125		81.9693	61.6848	48.4241	46.798	98.2412	63.1215	52.5114	48.414	67.3362	48.6039	40.6139	38.6423		91.4086	90.0361	102.437	96.6707	87.9958	88.5331	93.7592	93.1826	92.3476	93.7118	99.9667	95.9397		111.516	145.962	211.541	206.57	89.5711	140.258	178.55	192.47	137.144	192.807	246.139	248.276			23.2125	112.744	13.7469	3	159.676	16.6473	3
92	23.5821		83.2481	52.4457	51.5759	39.4089	93.8442	65.884	54.4901	44.2404	62.5793	50.4654	41.9126	42.0366		92.2809	92.606	98.5108	100.365	81.1969	89.4267	97.6736	98.9595	92.8324	93.9157	98.7679	98.5543		110.85	176.575	191.002	254.677	86.5231	135.734	179.25	223.686	148.344	186.099	235.652	234.449			23.5821	115.239	17.9805	3	166.136	15.4479	3
93	23.9511		91.9437	66.8478	42.2636	44.8276	93.3417	64.779	57.5342	56.9282	64.482	57.4974	44.392	42.6893		96.2495	93.5978	100.09	100.122	81.6926	87.6396	95.5318	94.4026	93.2825	92.5901	96.3037	102.645		104.683	140.016	236.824	223.349	87.52	135.29	166.043	165.827	144.664	161.033	216.939	240.447			23.9511	112.289	16.9289	3	145.447	7.91195	3
94	24.3201		91.5601	60.8696	46.4183	44.1708	95.3518	66.4365	56.4688	48.414	58.1395	53.6711	48.6423	38.6423		94.8975	95.4463	104.287	102.314	82.4363	94.2293	99.0399	93.1468	95.8449	98.0286	97.1695	92.5869		103.645	156.805	224.668	231.633	86.4549	141.834	175.389	192.396	164.853	182.647	199.764	239.6			24.3202	118.318	23.791	3	160.428	11.9201	3
95	24.6892		77.11	58.4239	45.702	43.514	96.2312	72.6519	55.5556	46.9115	65.5391	50.879	42.9752	42.8198		88.9664	93.1921	99.9549	103.167	78.6473	83.4326	92.2452	96.4119	102.355	99.3202	96.0706	96.5241		115.376	159.51	218.71	237.089	81.7275	114.839	166.041	205.519	156.173	195.209	223.549	225.419			24.6892	117.759	21.5237	3	156.519	23.2489	3
96	25.0582		86.8286	63.587	49.8567	44.8276	87.9397	65.884	56.4688	50.7513	62.0507	52.8438	48.0519	43.6031		96.9472	88.3228	96.7509	92.164	77.8683	88.9799	92.5775	94.9049	95.7756	98.8443	101.032	100.554		111.654	138.901	194.058	205.597	88.5473	135.055	163.945	187	154.35	187.05	210.256	230.611			25.0582	118.184	19.2743	3	153.669	16.7274	3
97	25.4274		90.5371	56.5217	44.1261	42.6929	85.5528	59.9448	53.1202	41.5693	69.0275	55.3257	45.9268	42.5587		96.3803	97.1596	109.928	99.4722	79.2139	88.6448	95.8641	95.9813	90.7895	93.5418	100.4	100.154		106.454	171.898	249.122	232.994	92.5907	147.878	180.466	230.895	131.527	169.075	218.608	235.331			25.4274	110.19	11.394	3	162.95	7.58017	3
98	25.7964		88.491	55.163	53.4384	46.1412	97.4874	67.8177	50.2283	48.581	77.6956	52.4302	48.0519	41.6449		94.5922	91.3436	99.0975	96.1429	79.0368	88.4587	96.8981	96.6272	96.0873	93.8477	99.4672	99.6924		106.895	165.588	185.442	208.367	81.0739	130.436	192.915	198.899	123.671	178.996	206.999	239.387			25.7964	103.88	12.3889	3	158.34	14.4789	3
99	26.1655		85.6777	58.1522	49.5702	44.4992	90.3266	62.9834	55.2511	47.0785	68.7104	55.4292	43.3294	42.6893		96.9036	95.3111	98.3755	99.2692	84.3484	89.5756	97.0827	92.3215	88.5042	100.476	96.5368	94.4632		113.102	163.899	198.457	223.081	93.3816	142.221	175.712	196.101	128.808	181.269	222.797	221.281			26.1655	111.764	10.2485	3	162.463	11.2951	3
100	26.5349		80.179	59.7826	51.5759	46.6338	97.2362	66.989	59.8174	45.9098	68.0761	52.637	49.3506	36.9452		95.6389	88.2326	96.8863	100.203	84.136	92.8891	93.6484	92.7162	90.3047	95.7172	95.005	96.6164		119.282	147.589	187.852	214.872	86.5274	138.663	156.557	201.953	132.653	181.844	192.51	261.513			26.5349	112.821	13.7015	3	156.032	13.1606	3
101	26.9039		85.8056	59.1033	49.1404	43.0213	100	61.7403	52.207	46.5776	70.296	55.1189	49.4687	42.0366		98.2119	89.2696	98.917	102.477	80.9136	83.9911	95.901	99.2106	94.2867	94.6975	96.004	96.7087		114.459	151.04	201.295	238.2	80.9136	136.039	183.694	213.001	134.128	171.806	194.07	230.059			26.9039	109.833	15.5348	3	152.962	10.3695	3
102	27.2731		77.7494	54.8913	46.1318	39.5731	91.9598	55.3867	62.2527	42.9048	57.1882	46.6391	40.6139	40.6005		97.6886	91.6592	96.3448	99.8376	79.6388	87.7513	96.3811	93.685	89.8892	93.8817	97.7356	102.399		125.646	166.983	208.847	252.287	86.6018	158.434	154.822	218.355	157.181	201.294	240.645	252.212			27.2731	123.143	20.413	3	175.57	13.0965	3
103	27.6424		79.156	56.6576	39.8281	42.8571	96.1055	65.4696	52.207	47.9132	66.4905	57.7042	41.0862	45.1697		95.2464	91.2985	99.7744	101.624	82.1884	85.8153	97.1196	95.479	94.7715	91.8763	95.3713	98.2775		120.327	161.141	250.513	237.123	85.5189	131.077	186.028	199.275	142.534	159.219	232.125	217.574			27.6424	116.127	16.5923	3	150.479	9.71698	3
104	28.0114		82.9923	55.5707	42.1203	47.4548	92.0854	61.1878	56.621	45.2421	65.6448	55.636	46.0449	45.6919		85.2159	89.45	94.8556	95.0467	80.5241	84.2889	99.8154	96.6272	92.1745	99.2182	96.2704	98.4005		102.679	160.966	225.201	200.289	87.445	137.754	176.287	213.578	140.414	178.335	209.08	215.357			28.0114	110.179	15.744	3	159.018	11.7549	3
105	28.3804		75.3197	50.4076	46.9914	45.6486	92.7136	60.6354	56.0122	40.7346	65.4334	47.1562	50.4132	35.7702		93.7636	91.2083	96.1191	94.8031	83.4632	84.0283	96.2703	95.2996	88.9543	93.2359	92.6407	96.0627		124.488	180.942	204.546	207.68	90.0226	138.58	171.874	233.953	135.946	197.717	183.763	268.555			28.3804	116.819	13.8004	3	172.413	17.5961	3
106	28.7497		82.3529	51.6304	53.5817	42.3645	94.4724	61.326	53.5769	50.7513	68.9218	53.9814	49.4687	41.2533		92.15	94.0938	96.7509	102.03	82.153	88.0491	92.7991	94.3667	93.3172	99.7621	96.4702	96.9548		111.896	182.245	180.567	240.838	86.9598	143.576	173.207	185.94	135.396	184.808	195.013	235.023			28.7497	111.417	13.9843	3	170.21	13.3375	3
107	29.1187		71.7391	55.8424	45.702	50.0821	91.7085	63.8122	57.5342	46.0768	65.3277	55.3257	49.5868	47.7807		91.8011	97.2047	99.5036	95.4933	77.0538	85.592	90.0665	100.215	92.8324	94.4596	93.5398	97.6623		127.965	174.07	217.723	190.674	84.0203	134.131	156.544	217.496	142.103	170.733	188.639	204.397			29.1187	118.029	17.4874	3	159.645	12.7931	3
108	29.4877		76.4706	55.5707	44.9857	45.4844	88.9447	68.3702	59.6651	44.2404	64.5877	48.2937	40.4959	37.7285		99.6511	98.0613	100.542	94.6001	78.6473	91.2137	92.2821	96.6272	92.7285	93.5758	98.4016	98.5851		130.313	176.462	223.497	207.984	88.4227	133.412	154.667	218.414	143.57	193.764	242.992	261.302			29.4877	120.769	16.6195	3	167.879	17.943	3
109	29.8567		78.133	58.6957	45.9885	49.2611	100.251	69.6133	53.7291	40.0668	65.1163	51.2927	44.0378	45.3003		94.0689	89.7205	97.8339	90.9866	78.1161	87.1929	90.6204	93.685	87.8809	92.6241	97.2028	95.4783		120.396	152.857	212.735	184.703	77.9204	125.253	168.662	233.822	134.96	180.58	220.726	210.768			29.8567	111.092	17.1104	3	152.897	15.9714	3
110	30.2258		70.844	53.3967	49.1404	41.3793	90.7035	57.8729	63.3181	43.9065	66.5962	47.6732	43.6836	40.0783		96.5111	90.4869	102.437	98.3354	82.1176	89.166	99.6307	95.8019	86.8075	96.431	97.0363	98.7388		136.23	169.462	208.457	237.644	90.534	154.072	157.349	218.195	130.349	202.275	222.134	246.365			30.2258	119.038	14.3527	3	175.27	14.2148	3
111	30.5948		78.7724	54.4837	44.8424	42.6929	87.9397	57.0442	50.3805	44.4073	66.4905	52.7404	44.6281	40.9922		94.7667	87.8269	99.9097	96.5489	79.6742	86.6716	94.5716	95.5508	93.0055	92.828	94.1725	98.0929		120.304	161.198	222.802	226.147	90.601	151.938	187.715	215.169	139.878	176.009	211.016	239.297			30.5948	116.928	14.3249	3	163.048	7.01014	3
112	30.9639		76.087	55.5707	47.9943	45.156	93.9698	63.8122	53.2725	46.5776	61.7336	52.4302	44.1558	41.6449		94.3306	91.4788	99.4585	90.8242	81.2323	87.0812	93.6854	91.1015	88.1579	95.2753	98.3017	99.877		123.977	164.617	207.23	201.134	86.4451	136.465	175.861	195.591	142.804	181.718	222.624	239.83			30.9639	117.742	16.5654	3	160.933	13.1928	3
113	31.3332		72.7621	53.5326	46.4183	42.8571	95.3518	59.116	61.3394	47.9132	62.7907	51.9131	41.9126	36.0313		87.3092	88.7737	101.895	94.9249	78.6827	90.9531	90.805	90.4916	94.9446	96.363	93.4066	88.7112		119.993	165.831	219.515	221.491	82.5184	153.855	148.037	188.866	151.208	185.624	222.86	246.206			31.3332	117.906	19.8564	3	168.437	9.26282	3
114	31.7022		85.2941	57.6087	41.8338	41.5435	94.9749	57.0442	53.8813	41.7362	62.7907	53.0507	40.6139	40.3394		92.3245	92.8765	100.181	96.3053	81.0198	85.0335	96.3442	97.596	90.8587	95.9551	98.5015	95.5706		108.242	161.22	239.473	231.818	85.3066	149.066	178.808	233.84	144.701	180.874	242.531	236.916			31.7022	112.75	17.2932	3	163.72	9.26705	3
115	32.0712		72.89	53.8043	45.1289	44.335	103.769	58.4254	50.2283	50.0835	64.5877	51.2927	45.9268	36.1619		90.5364	88.413	101.715	94.0317	81.728	87.3045	93.7592	92.3215	89.6122	90.7206	94.9051	99.108		124.21	164.323	225.387	212.094	78.7597	149.429	186.666	184.335	138.745	176.869	206.644	274.068			32.0712	113.905	18.0665	3	163.54	7.93077	3
116	32.4402		79.156	57.4728	49.4269	49.0969	92.8392	61.7403	57.8387	41.9032	71.2474	53.0507	37.8985	37.5979		97.5578	93.7782	98.3755	99.8376	78.8952	87.0812	95.0148	89.8098	91.1357	91.4344	97.1362	100.523		123.247	163.17	199.032	203.348	84.9805	141.044	164.276	214.327	127.915	172.353	256.306	267.363			32.4402	112.047	13.6004	3	158.856	9.29188	3
117	32.8095		76.2148	50.6793	56.3037	49.4253	93.7186	56.768	58.4475	42.0701	66.5962	45.9152	45.4545	40.9922		89.577	92.5609	95.1264	96.9955	78.966	89.9851	90.5835	92.5727	89.1967	94.3916	91.7416	95.0169		117.532	182.64	168.952	196.247	84.2586	158.514	154.983	220.044	133.937	205.578	201.832	231.793			32.8095	111.909	14.6138	3	182.244	13.5877	3
118	33.1786		75.0639	52.5815	47.1347	42.6929	100.879	57.7348	53.1202	49.0818	67.8647	56.3599	46.281	49.0862		94.287	92.2453	96.8412	97.6045	82.2592	88.3842	95.2363	92.2497	93.2133	89.5309	94.6387	97.1393		125.609	175.433	205.456	228.62	81.5421	153.087	179.284	187.951	137.352	158.856	204.487	197.896			33.1786	114.834	16.9877	3	162.458	6.69762	3
119	33.5479		70.7161	54.3478	51.7192	36.6174	96.7337	64.9171	56.1644	47.7462	60.3594	48.5005	43.0933	41.1227		91.7139	93.2822	95.4874	100.893	78.6827	85.4803	91.5805	88.7334	90.0277	96.0911	91.3753	96.155		129.693	171.639	184.627	275.534	81.3395	131.676	163.058	185.844	149.153	198.124	212.041	233.825			33.5479	120.062	20.1596	3	167.146	19.313	3
120	33.9169		80.8184	50.8152	40.5444	45.977	99.3719	66.4365	48.2496	47.5793	66.7019	50.7756	46.3991	34.9869		94.0253	92.8314	100.993	92.6918	79.8159	83.6188	89.3279	92.7521	91.5512	92.0802	98.2018	97.2931		116.341	182.684	249.092	201.605	80.3204	125.863	185.137	194.942	137.254	181.347	211.646	278.084			33.9169	111.305	16.6272	3	163.298	18.7216	3
121	34.2861		78.6445	47.1467	47.9943	36.4532	90.5779	48.2044	48.554	44.4073	64.7992	56.8769	48.6423	39.295		92.2809	89.9459	99.639	99.2692	77.3725	84.8101	91.4328	91.2809	87.3961	92.5221	94.4389	93.3867		117.339	190.779	207.606	272.32	85.421	175.938	188.311	205.554	134.872	162.671	194.15	237.655			34.2861	112.544	14.4753	3	176.463	8.11828	3
122	34.6554		69.5652	54.6196	44.5559	42.0361	88.5678	60.6354	53.4247	50.7513	67.4419	55.4292	41.6765	42.6893		92.1064	92.4256	97.5632	98.376	79.5326	85.443	86.1521	91.2809	90.6163	91.2984	94.0393	101.138		132.403	169.217	218.968	234.027	89.7985	140.913	161.259	179.859	134.362	164.712	225.641	236.917			34.6554	118.855	14.539	3	158.281	8.78069	3
123	35.0244		74.9361	59.1033	43.2665	40.0657	93.2161	56.6298	60.274	43.0718	67.3362	44.5708	43.8017	37.4674		93.3275	88.6835	105.009	95.9399	81.4093	87.0067	92.3929	91.9268	91.6205	92.3182	96.2371	98.4313		124.543	150.048	242.703	239.457	87.334	153.641	153.288	213.427	136.064	207.127	219.711	262.712			35.0244	115.98	14.7043	3	170.272	18.4565	3
124	35.3934		72.89	56.7935	46.4183	45.3202	95.1005	62.2928	44.9011	48.7479	63.3192	47.7766	38.2527	41.906		92.9786	92.2002	97.4278	93.9099	80.5241	88.0119	92.0236	96.089	87.5693	94.5275	93.2734	94.6786		127.56	162.343	209.891	207.214	84.6726	141.287	204.948	197.114	138.298	197.853	243.835	225.931			35.3934	116.844	16.3814	3	167.161	16.5059	3
125	35.7627		73.6573	47.5543	47.851	55.5008	94.598	58.1492	44.9011	45.409	62.7907	53.0507	43.3294	44.7781		90.7545	92.7863	97.5632	98.1324	79.8513	80.4914	93.3161	93.362	88.4003	91.0945	92.5408	93.0483		123.212	195.116	203.89	176.812	84.4112	138.422	207.826	205.602	140.786	171.712	213.575	207.799			35.7627	116.136	16.654	3	168.417	16.4489	3
126	36.1317		72.5064	50.1359	45.4155	46.6338	84.799	61.326	51.9026	44.5743	60.7822	48.7073	42.3849	39.295		91.8447	89.495	100.993	95.0873	80.2054	85.4058	95.1994	91.9986	91.8975	93.1679	96.5701	98.5543		126.671	178.505	222.375	203.902	94.5829	139.265	183.419	206.394	151.191	191.281	227.841	250.806			36.1317	124.149	16.3901	3	169.684	15.65	3
127	36.5007		75.5754	52.1739	44.6991	46.3054	87.9397	59.116	50.6849	44.4073	64.2706	52.5336	43.6836	36.0313		91.365	85.257	97.4278	95.0873	80.5595	81.5711	89.6972	91.8909	87.6385	88.9871	91.8415	91.2335		120.892	163.409	217.963	205.348	91.6076	137.985	176.97	206.927	136.359	169.391	210.243	253.206			36.5007	116.286	13.1222	3	156.928	9.62784	3
128	36.8697		67.5192	56.5217	44.9857	42.3645	88.4422	59.3923	49.6195	42.0701	63.6364	50.4654	45.2184	40.3394		94.2433	87.872	96.3899	94.0317	78.4703	82.1668	88.8848	95.6225	86.8767	90.7546	93.2401	97.0471		139.58	155.466	214.268	221.958	88.7249	138.346	179.133	227.293	136.521	179.835	206.199	240.576			36.8697	121.609	16.4655	3	157.882	12.0378	3
129	37.2388		81.9693	59.6467	47.9943	42.2003	98.2412	57.1823	50.9893	42.9048	67.6533	55.5326	41.6765	37.2063		90.0567	92.6961	98.6011	92.6918	82.2238	86.0759	98.0798	91.6398	89.8199	90.6866	96.8032	98.2775		109.866	155.409	205.443	219.647	83.6958	150.529	192.353	213.588	132.765	163.303	232.273	264.142			37.2388	108.776	14.1756	3	156.414	3.72174	3
130	37.6078		75.4476	56.6576	47.2779	39.2447	88.6935	58.1492	56.3166	46.4107	68.1818	49.6381	42.8571	40.0783		93.2403	91.9297	96.3448	93.9099	83.4278	84.4006	97.9321	97.7395	92.7285	97.6207	93.9394	95.8782		123.583	162.255	203.784	239.293	94.063	145.145	173.896	210.597	136.002	196.665	219.192	239.227			37.6078	117.883	12.4376	3	168.022	15.1495	3
131	37.9768		73.2737	53.3967	43.9828	42.5287	102.638	55.663	49.3151	36.5609	60.2537	53.7746	44.2739	40.9922		90.7981	92.0649	98.8267	92.2452	81.1969	86.9322	90.6942	93.8644	86.6343	94.4256	93.5731	95.5091		123.916	172.417	224.694	216.901	79.1098	156.176	183.908	256.734	143.783	175.595	211.35	232.993			37.9768	115.603	19.1266	3	168.063	6.01374	3
132	38.3461		75.7033	51.4946	47.5645	39.0805	88.4422	49.1713	55.86	41.7362	64.6934	49.4312	45.4545	38.7728		91.7139	85.9333	96.6606	100.081	78.5765	87.0067	95.8641	95.5508	86.2188	88.8171	97.3693	94.617		121.149	166.878	203.22	256.09	88.845	176.946	171.615	228.94	133.273	179.678	214.212	244.029			38.3461	114.422	13.2589	3	174.501	3.89204	3
133	38.7154		73.1458	53.2609	55.0143	42.8571	89.5729	59.5304	50.9893	42.571	61.3108	47.6732	46.8713	37.4674		90.8853	90.8025	100.677	89.5656	80.8074	85.1452	95.3471	91.7833	87.6039	93.4398	87.1129	97.6007		124.252	170.486	183.001	208.986	90.2141	143.028	186.994	215.601	142.885	196.001	185.855	260.495			38.7154	119.117	15.42	3	169.838	15.2953	3
134	39.0844		73.1458	59.6467	47.4212	45.3202	92.5879	65.3315	52.8158	51.2521	74.5243	50.879	41.0862	37.859		92.9786	95.1307	98.3303	96.6301	77.9745	80.9382	88.8848	97.0936	86.0803	90.2447	91.7749	94.8324		127.114	159.49	207.355	213.216	84.2167	123.888	168.292	189.443	115.506	177.371	223.372	250.488			39.0844	108.946	12.8105	3	153.583	15.7191	3
135	39.4536		74.4246	57.0652	48.5673	41.7077	91.206	54.1436	51.446	52.5876	66.9133	54.6019	38.7249	40.9922		88.5303	92.1551	94.9007	93.7475	79.568	84.7357	94.0916	93.0032	87.777	90.6186	88.8112	94.4017		118.953	161.491	195.4	224.772	87.2398	156.502	182.894	176.854	131.18	165.963	229.339	230.292			39.4536	112.458	13.0937	3	161.318	2.73249	3
136	39.8226		77.11	55.8424	43.9828	39.7373	84.6734	55.2486	53.8813	45.7429	64.0592	53.2575	46.1629	43.342		87.7453	83.9946	94.3592	98.782	78.5057	85.0707	94.8301	90.061	88.6773	95.7172	88.8778	95.5091		113.792	150.414	214.537	248.588	92.7159	153.978	175.998	196.885	138.43	179.725	192.531	220.361			39.8226	114.979	13.2099	3	161.372	9.23399	3
137	40.1918		82.4808	53.125	53.1519	44.6634	93.8442	56.6298	50.0761	40.9015	63.9535	50.7756	38.6068	35.3786		91.2342	89.9008	96.7058	96.1429	77.1601	85.6664	91.5805	96.8784	88.8504	94.1536	96.0373	96.4626		110.613	169.225	181.942	215.261	82.2214	151.274	182.883	236.858	138.93	185.431	248.757	272.658			40.1918	110.588	16.3703	3	168.643	9.86442	3
138	40.5609		80.0512	58.8315	41.5473	39.7373	99.8744	58.9779	53.1202	45.409	65.6448	49.121	41.9126	41.1227		91.5831	93.4175	96.6606	94.9655	75.1416	85.1824	90.5096	91.9986	87.3961	91.0265	96.4702	95.5091		114.406	158.788	232.652	238.983	75.2362	144.431	170.386	202.6	133.135	185.311	230.17	232.254			40.5609	107.592	17.0576	3	162.843	11.9739	3
139	40.9299		84.5269	54.3478	48.4241	47.4548	95.4774	57.5967	57.6865	48.2471	59.3023	49.6381	45.6907	47.2585		90.6672	92.5609	94.269	97.7263	75.7436	84.2517	88.1832	90.5274	88.6773	90.8906	93.1402	97.3854		107.264	170.312	194.674	205.935	79.3315	146.279	152.866	187.633	149.534	183.107	203.849	206.07			40.9299	112.043	20.4062	3	166.566	10.795	3
140	41.2992		69.3095	51.087	46.9914	35.6322	97.8643	57.1823	52.0548	37.8965	60.5708	46.5357	44.51	37.3368		93.5892	94.3643	97.2924	96.1023	78.1516	86.6716	92.7253	87.5135	84.6953	93.6438	93.007	96.8317		135.031	184.713	207.043	269.706	79.857	151.571	178.13	230.928	139.829	201.23	208.957	259.347			41.2992	118.239	19.2408	3	179.171	14.6008	3
141	41.6684		72.2506	53.6685	48.9971	47.9475	86.6834	62.2928	48.0974	48.9149	69.6617	49.9483	39.1972	43.8642		96.075	88.954	98.8267	89.8092	76.2394	87.4535	91.7282	92.2497	87.0152	93.9157	90.2431	99.4156		132.975	165.747	201.699	187.307	87.9515	140.391	190.713	188.592	124.911	188.026	230.229	226.644			41.6684	115.279	13.8606	3	164.721	13.7606	3
142	42.0375		65.4731	50.2717	48.5673	45.156	94.598	61.7403	44.9011	40.5676	64.2706	44.6743	44.0378	39.6867		88.0942	87.6916	97.6534	101.177	75.0708	82.6508	95.7164	93.9003	93.0055	93.4398	94.7719	92.2793		134.55	174.435	201.068	224.062	79.3577	133.868	213.172	231.466	144.709	209.158	215.206	232.52			42.0375	119.539	20.3036	3	172.487	21.7561	3
143	42.4068		67.6471	53.3967	40.8309	41.0509	93.3417	58.2873	49.9239	45.7429	76.6385	50.7756	48.2881	47.6501		91.932	87.1055	97.1119	98.9038	77.0892	84.6612	89.6603	86.2576	91.6898	94.0857	89.9434	99.7232		135.899	163.129	237.839	240.93	82.5882	145.248	179.594	188.571	119.639	185.297	186.264	209.282			42.4068	112.709	15.7749	3	164.558	11.5832	3
144	42.7759		74.1688	53.9402	42.6934	43.3498	90.7035	55.2486	51.9026	44.9082	62.7907	51.6029	34.4746	34.3342		91.6703	88.7737	98.3303	93.3821	80.7365	85.4803	93.2053	92.8597	91.8629	92.3861	90.9424	91.1412		123.597	164.578	230.317	215.415	89.0115	154.719	179.577	206.777	146.3	179.033	263.795	265.453			42.7759	119.636	16.656	3	166.11	7.06038	3
145	43.1449		91.1765	47.0109	46.8481	41.8719	89.8241	60.221	51.1416	48.9149	64.1649	51.6029	40.1417	39.0339		94.7231	83.8593	92.1931	95.9805	73.6544	84.7729	89.1802	90.958	90.1662	85.9619	92.8072	90.8028		103.89	178.383	196.791	229.224	81.9985	140.77	174.379	185.952	140.523	166.584	231.199	232.625			43.1449	108.804	17.0722	3	161.912	11.1064	3
146	43.5141		68.2864	53.9402	45.9885	42.3645	97.4874	72.2376	48.554	43.9065	66.4905	56.4633	45.1004	42.9504		92.0192	86.339	97.7437	93.7069	75.5312	85.4803	93.2792	90.8145	87.8809	92.726	95.9707	91.6949		134.755	160.064	212.539	221.192	77.4778	118.332	192.114	206.836	132.171	164.224	212.794	213.49			43.5141	114.801	18.6765	3	147.54	14.6532	3
147	43.8832		76.5985	52.038	47.5645	40.2299	92.7136	59.5304	48.2496	34.0568	59.6195	50.3619	45.6907	44.2559		86.6114	86.4292	96.4801	102.883	76.1686	82.7997	91.9129	91.4962	92.9709	92.0802	90.5428	94.0941		113.072	166.089	202.841	255.737	82.1547	139.088	190.494	268.658	155.941	182.837	198.165	212.614			43.8832	117.056	21.3931	3	162.671	12.7443	3
148	47.334		81.9693	79.7554	71.0602	71.757	81.7839	86.7403	78.691	66.2771	73.1501	58.3247	61.7473	62.7937		86.437	89.0442	101.986	102.314	69.653	89.0916	96.9719	96.5196	80.8172	87.3895	91.6417	98.5851		105.45	111.647	143.52	142.584	85.1671	102.711	123.231	145.63	110.481	149.833	148.414	156.998			47.334	100.366	7.73711	3	121.397	14.4502	3
149	47.661		80.8184	74.3207	71.49	63.711	89.0704	82.5967	80.2131	68.9482	70.7188	65.1499	61.7473	56.2663		83.6459	90.7124	104.377	109.216	76.4518	83.6188	95.938	100.251	84.6607	89.8708	90.8425	101.015		103.499	122.055	146.003	171.425	85.8331	101.237	119.604	145.401	119.714	137.945	147.12	179.53			47.661	103.015	9.7837	3	120.412	10.6282	3
150	48.03		78.6445	79.3478	71.9198	69.7865	92.2111	76.2431	84.0183	73.9566	73.2558	64.2192	64.2267	58.6162		86.5678	89.6754	103.836	101.868	76.381	86.0759	98.0428	98.6006	85.5263	89.5309	90.0433	100.492		110.075	113.016	144.377	145.97	82.8328	112.897	116.692	133.322	116.75	139.415	140.196	171.441			48.03	103.219	10.3738	3	121.776	8.81952	3
151	48.3992		89.3862	79.212	71.7765	69.6223	79.1457	95.5801	75.9513	72.621	78.8584	57.7042	58.3235	54.8303		87.8761	92.2002	108.98	99.1068	72.1317	82.7997	96.3072	93.7926	87.3961	87.5255	86.0806	96.0935		98.3107	116.397	151.833	142.349	91.1379	86.6286	126.801	129.154	110.827	151.679	147.592	175.256			48.3992	100.092	5.75302	3	118.235	18.8011	3
152	48.7686		81.3299	74.8641	70.7736	65.1888	99.2462	86.8785	77.0167	70.1169	80.0211	59.3588	58.9138	56.5274		86.0009	89.7656	102.482	105.319	71.7068	81.4966	100.074	93.1826	78.9474	87.5255	90.2098	99.4156		105.743	119.905	144.802	161.559	72.2514	93.8054	129.938	132.896	98.6581	147.451	153.122	175.871			48.7685	92.2176	10.1904	3	120.387	15.4882	3
153	49.1376		87.8517	71.0598	68.4814	67.3235	109.925	88.3978	77.93	69.4491	69.556	64.8397	57.8512	62.4021		87.8761	91.4337	96.8863	109.095	73.2649	82.1296	95.9749	93.9003	85.7341	88.1713	90.7093	102.984		100.028	128.672	141.478	162.045	66.6501	92.9091	123.155	135.207	123.259	135.984	156.797	165.032			49.1376	96.6457	16.4289	3	119.188	13.308	3
			0	1	5	25	0	1	5	25	0	1	5	25		0	1	5	25	0	1	5	25	0	1	5	25		-1.05894	4.21617	12.4466	12.5924	-3.98627	3.62999	10.2369	14.393	2.51539	7.64955	20.2436	36.9207
	RAW DATA		1053	1068	1094	1229	887	988	1045	1057	1372	1464	1419	1448		2264	2149	2129	2189	2457	2397	2667	2598	2688	2785	2838	2673		0	5.2751	13.5055	13.6514	0	7.61625	14.2232	18.3792	0	5.13416	17.7282	34.4053
			1015	1025	993	1037	887	906	992	960	1230	1389	1397	1340		2113	2084	2165	2039	2480	2551	2635	2544	2550	2647	2761	2777
			998	965	952	957	920	1051	989	892	1258	1254	1272	1325		2052	1986	2058	2049	2512	2530	2450	2487	2468	2792	2728	2616
			952	929	1003	1008	907	1354	902	899	1255	1255	1238	1329		2156	2025	2042	2109	2455	2670	2499	2378	2597	2680	2684	2697
			921	912	953	979	931	1492	901	866	1105	1193	1160	1194		2029	2052	1993	2160	2453	2612	2516	2357	2670	2624	2543	2713
			938	878	877	958	834	1177	904	838	1207	1358	1138	1176		2122	1969	2015	2026	2396	2512	2532	2503	2409	2643	2505	2628
			948	901	834	800	861	1303	876	867	1082	1165	1110	1302		2116	2039	2100	2106	2365	2662	2586	2428	2549	2531	2558	2688
			912	810	890	803	866	1372	848	928	1130	1179	1161	1059		2013	1918	2075	2145	2461	2592	2369	2340	2494	2669	2643	2455
			890	872	901	793	860	1315	809	825	1145	1088	1142	1155		2102	1911	2093	1997	2363	2495	2362	2313	2478	2498	2438	2674
			927	806	866	928	854	1231	819	784	1036	1024	1239	1139		2083	2030	2005	2038	2310	2602	2460	2417	2649	2436	2664	2524
			940	827	860	868	868	1190	863	813	1088	1058	1071	1101		2034	2118	2040	1919	2335	2543	2419	2205	2703	2421	2423	2625
			802	777	868	865	777	1143	880	904	1034	1041	1162	1042		2055	1955	1984	1991	2477	2475	2408	2288	2489	2388	2464	2624
			809	923	823	821	859	1180	739	824	1065	1033	1034	1123		2182	2090	2031	2050	2508	2398	2389	2435	2715	2445	2403	2707
			928	875	845	789	807	1078	819	817	1088	1040	1166	1046		2115	1984	2000	2101	2508	2665	2373	2351	2685	2519	2622	2583
			810	843	844	851	787	1030	850	837	1044	1050	1142	1083		2082	2036	2057	2019	2301	2399	2421	2388	2687	2477	2558	2652
			885	828	827	832	740	1117	773	778	1050	1029	1073	1060		2166	2092	2023	1957	2457	2454	2589	2351	2616	2617	2593	2640
			921	807	772	829	825	1062	725	735	1074	988	999	1106		2083	2055	1948	2104	2301	2531	2398	2243	2760	2433	2545	2693
			855	837	765	763	800	1054	804	700	1091	1012	1058	1071		2022	1996	1970	2059	2275	2483	2408	2304	2634	2555	2447	2499
			837	814	842	816	816	986	795	749	1083	1053	1068	1055		2118	2053	2003	2076	2342	2435	2404	2136	2669	2539	2651	2577
			817	867	827	924	853	1070	810	769	1077	1005	960	1056		2159	2133	2148	2145	2586	2457	2379	2373	2773	2671	2717	2731
			840	720	828	745	804	1010	779	768	953	1055	1079	1051		2127	2045	2142	2205	2626	2553	2329	2525	2821	2802	2742	2665
			793	821	715	792	885	1028	625	735	1049	1066	1029	1010		2220	2114	2115	2179	2583	2420	2287	2373	2699	2781	2651	2677
			795	719	847	768	771	1045	730	668	1030	1080	995	918		2196	2073	2132	2098	2561	2494	2286	2315	2728	2826	2609	2608
			830	741	778	812	792	1043	733	664	930	1010	962	969		2192	2131	2059	2086	2540	2392	2380	2137	2599	2864	2533	2756
			805	723	735	818	846	1000	734	730	980	957	927	929		2134	2158	2135	2117	2521	2591	2373	2441	2787	2664	2662	2681
			830	742	763	765	767	988	702	694	848	994	895	961		2122	1955	1943	2100	2403	2493	2434	2391	2718	2617	2696	2694
			791	757	723	703	718	946	710	714	887	1007	883	958		2127	2057	2078	2067	2536	2405	2314	2395	2803	2759	2723	2692
			782	736	698	609	796	724	657	599	946	967	847	766		2293	2218	2216	2463	2824	2686	2708	2787	2888	2942	3003	3251
			671	688	610	568	717	744	603	533	1004	930	738	630		2257	2232	2264	2477	2595	2533	2710	2818	2863	2948	3078	3280
			766	708	550	522	747	768	596	480	903	905	766	593		2424	2183	2293	2528	2591	2583	2816	2642	2805	2880	3032	3337
			762	721	573	441	830	739	564	422	960	940	673	534		2220	2112	2274	2526	2533	2620	2541	2851	2835	3053	3061	3259
			902	647	546	415	847	640	503	399	918	857	651	476		2310	2107	2372	2640	2619	2633	2684	2726	2829	2971	3200	3480
			757	728	520	389	825	637	549	418	889	894	609	530		2314	2256	2413	2598	2542	2537	2697	2864	2735	2847	3166	3254
			939	664	556	385	1021	670	498	393	814	805	552	443		2371	2084	2416	2514	2636	2529	2849	2783	2739	2939	3036	3306
			1089	622	437	318	1003	598	493	399	806	810	566	448		2442	2144	2282	2603	2602	2429	2775	2841	2747	2860	3023	3354
			1145	611	415	365	955	622	526	349	930	789	534	386		2240	2191	2378	2655	2515	2409	2822	2903	2819	2935	3009	3399
			1053	562	474	337	992	538	424	341	823	822	520	406		2398	2180	2340	2422	2668	2577	2770	2805	2688	2984	3291	3357
			1125	600	438	387	912	537	465	309	797	720	564	411		2314	2186	2322	2556	2569	2472	2689	2838	2748	3107	3058	3350
			1006	605	451	306	937	646	472	310	823	698	481	379		2246	2259	2286	2616	2406	2553	2634	2677	2845	2963	3125	3274
			1114	575	419	338	793	564	451	285	827	722	479	394		2270	2085	2417	2538	2538	2559	2737	2811	2794	2996	3129	3390
			1051	552	453	296	805	568	437	335	818	727	490	369		2521	2211	2394	2647	2408	2671	2855	2676	2751	2983	3196	3383
			997	547	408	322	827	532	463	343	802	613	525	325		2218	2173	2349	2616	2562	2466	2788	2834	2619	3089	3150	3334
			1005	578	431	316	907	569	443	340	885	709	478	347		2353	2183	2353	2508	2513	2532	2853	2833	2801	2875	3158	3396
			967	557	388	300	812	563	456	353	831	647	455	403		2290	2198	2319	2487	2509	2553	2732	2823	2683	3079	3201	3369
			1041	488	411	311	800	518	424	308	794	694	486	346		2348	2323	2395	2435	2495	2528	2695	2863	2916	2941	3051	3238
			958	551	366	348	812	561	445	313	769	600	513	355		2318	2276	2388	2639	2525	2409	2733	2794	2488	3042	3097	3308
			946	565	409	288	759	548	434	314	773	710	455	330		2446	2184	2297	2563	2574	2479	2708	2791	2810	2829	3120	3346
			979	507	425	315	785	520	439	308	759	725	448	363		2297	2132	2357	2475	2446	2494	2819	2837	2769	2887	3193	3446
			950	557	391	364	801	507	350	306	733	581	440	356		2319	2115	2362	2504	2486	2597	2574	2928	2672	2919	3164	3264
			961	536	362	330	846	526	351	282	757	609	410	368		2317	2126	2335	2634	2475	2412	2578	2676	2723	2897	3163	3383
			910	479	384	282	776	506	372	295	736	577	450	312		2392	2337	2480	2544	2387	2495	2755	2750	2584	2874	3064	3440
			949	476	402	296	757	487	376	308	785	600	474	395		2419	2086	2435	2556	2412	2477	2727	2736	2699	2950	3098	3338
			915	509	343	292	706	426	374	318	739	543	473	358		2422	2128	2334	2547	2518	2474	2839	2672	2800	3013	3104	3226
			890	539	352	279	735	565	383	288	749	639	388	326		2268	2071	2459	2472	2380	2457	2870	2784	2774	3008	2931	3359
			909	525	402	277	721	553	347	283	708	562	450	334		2233	2286	2415	2364	2479	2438	2679	2797	2834	2870	3205	3249
			889	441	380	301	729	494	427	286	812	560	405	338		2377	2160	2351	2458	2463	2501	2643	2810	2707	2933	3024	3275
			801	473	386	258	760	479	336	264	737	553	402	301		2140	2124	2481	2471	2451	2461	2701	2732	2796	2910	3096	3427
			859	494	364	283	811	535	366	297	752	633	395	348		2186	2175	2304	2586	2474	2541	2656	2835	2834	3024	3149	3518
			829	485	420	257	799	530	385	285	705	611	429	369		2136	2085	2269	2610	2448	2541	2579	2721	2797	2919	3010	3334
			806	455	305	297	742	492	368	313	654	597	381	306		2289	2129	2291	2622	2378	2465	2639	2735	2800	2874	3111	3307
			808	499	339	314	812	501	353	295	722	598	380	342		2199	2084	2231	2449	2541	2431	2643	2788	2857	2948	2994	3386
			821	523	362	293	843	511	403	326	741	596	387	362		2338	2065	2368	2384	2434	2583	2767	2660	2800	2920	3024	3358
			775	492	329	294	806	453	393	350	684	559	442	306		2212	2249	2331	2489	2280	2519	2845	2708	2610	3033	3095	3355
			729	458	389	256	789	449	366	307	718	502	404	326		2261	2118	2394	2522	2469	2462	2669	2678	2792	2943	3036	3242
			753	475	358	265	754	451	357	311	682	549	360	288		2191	2163	2275	2451	2407	2371	2753	2630	2703	2929	3118	3221
			795	465	322	276	776	442	350	297	757	568	414	351		2212	2177	2217	2600	2560	2350	2703	2624	2747	2910	3224	3285
			798	421	340	258	805	478	367	264	717	511	438	330		2176	2218	2396	2443	2312	2497	2800	2707	2681	2899	3010	3150
			812	473	326	279	806	503	344	289	700	522	435	378		2165	2200	2268	2510	2490	2391	2646	2821	2856	2920	2970	3201
			672	429	363	306	820	453	370	301	714	516	408	317		2187	2049	2424	2317	2521	2420	2580	2665	2694	2973	3059	3403
			715	403	286	280	744	471	380	279	685	560	394	290		2259	2228	2373	2636	2290	2418	2720	2730	2674	2945	3064	3076
			709	453	345	266	767	473	369	302	608	561	433	333		2211	2096	2286	2461	2330	2454	2764	2649	2727	2868	2915	3157
			737	472	360	292	770	475	367	318	714	521	394	347		2171	2221	2196	2476	2278	2497	2566	2805	2684	3007	2995	3237
			686	443	364	281	793	447	383	304	636	578	383	323		2129	2086	2349	2456	2312	2496	2650	2801	2535	2930	3057	3360
			715	488	358	270	749	456	401	314	632	520	436	326		2287	2201	2328	2446	2464	2487	2647	2885	2720	2917	2983	3390
			709	412	352	302	793	473	343	310	672	560	396	344		2242	2099	2294	2562	2362	2320	2577	2620	2670	2863	3088	3159
			649	480	339	253	785	457	343	272	678	531	412	287		2246	2084	2435	2413	2314	2554	2582	2720	2859	2982	3078	3310
			695	416	353	325	735	433	395	239	658	514	397	316		2161	2090	2432	2526	2335	2382	2549	2824	2655	2835	2982	3327
			632	462	328	255	761	404	366	273	672	547	403	328		2152	2107	2283	2411	2407	2387	2559	2719	2695	2996	3013	3176
			738	420	356	254	844	448	383	274	702	506	438	329		2203	2180	2174	2441	2546	2499	2535	2648	2708	2894	2943	3193
			711	497	332	268	764	465	353	293	666	577	399	345		2239	2147	2343	2493	2441	2423	2674	2724	2801	2900	3097	3279
			713	419	335	281	799	501	339	226	718	535	389	328		2122	2082	2252	2348	2375	2471	2564	2573	2629	2764	2968	3234
			690	473	355	272	749	457	345	279	671	636	376	327		2259	2116	2346	2368	2450	2434	2685	2812	2683	2902	2942	3225
			693	478	306	254	737	443	325	291	705	588	401	293		2233	2080	2221	2375	2407	2429	2578	2608	2539	2886	2972	3277
			688	403	291	289	800	439	352	276	637	503	409	383		1995	2120	2271	2422	2393	2407	2564	2764	2622	2896	3043	3130
			682	430	348	270	787	454	330	275	645	555	355	311		2197	2044	2126	2397	2371	2325	2513	2775	2667	2898	3044	3244
			741	398	328	272	850	441	321	326	679	522	437	286		2323	2174	2213	2356	2418	2465	2686	2618	2664	2643	2864	3210
			689	450	322	253	793	455	344	283	666	509	401	315		2276	2196	2287	2372	2529	2418	2636	2622	2651	2798	2912	3124
			694	442	361	276	836	437	353	283	657	458	365	427		2160	2088	2138	2471	2397	2423	2616	2509	2757	2967	3036	3317
			677	437	379	279	741	420	336	274	636	503	350	304		2218	2098	2272	2478	2201	2372	2583	2695	2683	2735	2918	3253
			680	400	337	301	769	435	362	261	655	528	388	316		2130	2086	2303	2414	2429	2428	2590	2666	2561	2952	2996	3294
			641	454	338	285	782	457	345	290	637	470	344	296		2096	1997	2270	2381	2485	2378	2539	2597	2667	2757	3002	3119
			651	386	360	240	747	477	358	265	592	488	355	322		2116	2054	2183	2472	2293	2402	2645	2758	2681	2763	2966	3204
			719	492	295	273	743	469	378	341	610	556	376	327		2207	2076	2218	2466	2307	2354	2587	2631	2694	2724	2892	3337
			716	448	324	269	759	481	371	290	550	519	412	296		2176	2117	2311	2520	2328	2531	2682	2596	2768	2884	2918	3010
			603	430	319	265	766	526	365	281	620	492	364	328		2040	2067	2215	2541	2221	2241	2498	2687	2956	2922	2885	3138
			679	468	348	273	700	477	371	304	587	511	407	334		2223	1959	2144	2270	2199	2390	2507	2645	2766	2908	3034	3269
			708	416	308	260	681	434	349	249	653	535	389	326		2210	2155	2436	2450	2237	2381	2596	2675	2622	2752	3015	3256
			692	406	373	281	776	491	330	291	735	507	407	319		2169	2026	2196	2368	2232	2376	2624	2693	2775	2761	2987	3241
			670	428	346	271	719	456	363	282	650	536	367	327		2222	2114	2180	2445	2382	2406	2629	2573	2556	2956	2899	3071
			627	440	360	284	774	485	393	275	644	509	418	283		2193	1957	2147	2468	2376	2495	2536	2584	2608	2816	2853	3141
			671	435	343	262	796	447	343	279	665	533	419	322		2252	1980	2192	2524	2285	2256	2597	2765	2723	2786	2883	3144
			608	404	322	241	732	401	409	257	541	451	344	311		2240	2033	2135	2459	2249	2357	2610	2611	2596	2762	2935	3329
			619	417	278	261	765	474	343	287	629	558	348	346		2184	2025	2211	2503	2321	2305	2630	2661	2737	2703	2864	3195
			649	409	294	289	733	443	372	271	621	538	390	350		1954	1984	2102	2341	2274	2264	2703	2693	2662	2919	2891	3199
			589	371	328	278	738	439	368	244	619	456	427	274		2150	2023	2130	2335	2357	2257	2607	2656	2569	2743	2782	3123
			644	380	374	258	752	444	352	304	652	522	419	316		2113	2087	2144	2513	2320	2365	2513	2630	2695	2935	2897	3152
			561	411	319	305	730	462	378	276	618	535	420	366		2105	2156	2205	2352	2176	2299	2439	2793	2681	2779	2809	3175
			598	409	314	277	708	495	392	265	611	467	343	289		2285	2175	2228	2330	2221	2450	2499	2693	2678	2753	2955	3205
			611	432	321	300	798	504	353	240	616	496	373	347		2157	1990	2168	2241	2206	2342	2454	2611	2538	2725	2919	3104
			554	393	343	252	722	419	416	263	630	461	370	307		2213	2007	2270	2422	2319	2395	2698	2670	2507	2837	2914	3210
			616	401	313	260	700	413	331	266	629	510	378	314		2173	1948	2214	2378	2250	2328	2561	2663	2686	2731	2828	3189
			595	409	335	275	748	462	350	279	584	507	374	319		2163	2029	2204	2237	2294	2339	2537	2539	2546	2803	2952	3247
			569	394	324	261	759	428	403	287	594	502	355	276		2002	1969	2258	2338	2222	2443	2459	2522	2742	2835	2805	2884
			667	424	292	253	756	413	354	250	594	513	344	309		2117	2060	2220	2372	2288	2284	2609	2720	2624	2823	2958	3107
			570	396	315	270	826	423	330	300	611	496	389	277		2076	1961	2254	2316	2308	2345	2539	2573	2588	2669	2850	3222
			619	423	345	299	739	447	380	251	674	513	321	288		2237	2080	2180	2459	2228	2339	2573	2503	2632	2690	2917	3268
			596	373	393	301	746	411	384	252	630	444	385	314		2054	2053	2108	2389	2230	2417	2453	2580	2576	2777	2755	3089
			587	387	329	260	803	418	349	294	642	545	392	376		2162	2046	2146	2404	2323	2374	2579	2571	2692	2634	2842	3158
			553	400	361	223	770	470	369	286	571	469	365	315		2103	2069	2116	2485	2222	2296	2480	2473	2600	2827	2744	3126
			632	374	283	280	791	481	317	285	631	491	393	268		2156	2059	2238	2283	2254	2246	2419	2585	2644	2709	2949	3163
			615	347	335	222	721	349	319	266	613	550	412	301		2116	1995	2208	2445	2185	2278	2476	2544	2524	2722	2836	3036
			544	402	311	256	705	439	351	304	638	536	353	327		2112	2050	2162	2423	2246	2295	2333	2544	2617	2686	2824	3288
			586	435	302	244	742	410	396	258	637	431	371	287		2140	1967	2327	2363	2299	2337	2502	2562	2646	2716	2890	3200
			570	418	324	276	757	451	295	292	599	462	324	321		2132	2045	2159	2313	2274	2364	2492	2678	2529	2781	2801	3078
			576	350	334	338	753	421	295	272	594	513	367	343		2081	2058	2162	2417	2255	2162	2527	2602	2553	2680	2779	3025
			567	369	317	284	675	444	341	267	575	471	359	301		2106	1985	2238	2342	2265	2294	2578	2564	2654	2741	2900	3204
			591	384	312	282	700	428	333	266	608	508	370	276		2095	1891	2159	2342	2275	2191	2429	2561	2531	2618	2758	2966
			528	416	314	258	704	430	326	252	602	488	383	309		2161	1949	2136	2316	2216	2207	2407	2665	2509	2670	2800	3155
			641	439	335	257	782	414	335	257	640	537	353	285		2065	2056	2185	2283	2322	2312	2656	2554	2594	2668	2907	3195
			590	417	330	239	706	421	370	278	645	480	363	307		2138	2039	2135	2313	2356	2267	2652	2724	2678	2872	2821	3117
			573	393	307	259	817	403	324	219	570	520	375	314		2082	2042	2190	2272	2293	2335	2456	2616	2502	2778	2810	3105
			592	379	332	238	704	356	367	250	612	478	385	297		2103	1906	2142	2465	2219	2337	2596	2663	2490	2613	2924	3076
			572	392	384	261	713	431	335	255	580	461	397	287		2084	2014	2231	2206	2282	2287	2582	2558	2530	2749	2616	3173
			572	439	331	276	737	473	347	307	705	492	348	290		2132	2110	2179	2380	2202	2174	2407	2706	2486	2655	2756	3083
			582	420	339	254	726	392	338	315	633	528	328	314		2030	2044	2103	2309	2247	2276	2548	2592	2535	2666	2667	3069
			603	411	307	242	674	400	354	274	606	515	391	332		2012	1863	2091	2433	2217	2285	2568	2510	2561	2816	2669	3105
			645	391	371	272	747	410	329	245	605	491	327	271		2092	1994	2143	2368	2179	2301	2480	2700	2566	2770	2884	3136
			626	433	290	242	795	427	349	272	621	475	355	315		2100	2072	2142	2339	2122	2288	2451	2564	2524	2678	2897	3105
			661	400	338	289	760	417	379	289	561	480	387	362		2079	2053	2089	2407	2139	2263	2388	2523	2561	2674	2797	3166
			542	376	328	217	779	414	342	227	573	450	377	286		2146	2093	2156	2367	2207	2328	2511	2439	2446	2755	2793	3148
			565	395	342	292	690	451	316	293	659	483	332	336		2203	1973	2190	2212	2153	2349	2484	2571	2513	2763	2710	3232
			512	370	339	275	753	447	295	243	608	432	373	304		2020	1945	2164	2492	2120	2220	2592	2617	2686	2749	2846	3000
			529	393	285	250	743	422	328	274	725	491	409	365		2108	1932	2152	2436	2177	2274	2428	2404	2648	2768	2701	3242
			580	397	298	264	722	400	341	269	594	499	292	263		2102	1969	2179	2300	2280	2296	2524	2588	2653	2718	2731	2963
			713	346	327	255	715	436	336	293	607	499	340	299		2172	1860	2043	2364	2080	2277	2415	2535	2604	2529	2787	2952
			534	397	321	258	776	523	319	263	629	546	382	329		2110	1915	2166	2308	2133	2296	2526	2531	2538	2728	2882	2981
			599	383	332	245	738	431	317	204	564	487	387	339		1986	1917	2138	2534	2151	2224	2489	2550	2685	2709	2719	3059
			641	587	496	437	651	628	517	397	692	564	523	481		1982	1975	2260	2520	1967	2393	2626	2690	2334	2571	2752	3205
			632	547	499	388	709	598	527	413	669	630	523	431		1918	2012	2313	2690	2159	2246	2598	2794	2445	2644	2728	3284
			615	584	502	425	734	552	552	443	693	621	544	449		1985	1989	2301	2509	2157	2312	2655	2748	2470	2634	2704	3267
			699	583	501	424	630	692	499	435	746	558	494	420		2015	2045	2415	2441	2037	2224	2608	2614	2524	2575	2585	3124
			636	551	494	397	790	629	506	420	757	574	499	433		1972	1991	2271	2594	2025	2189	2710	2597	2280	2575	2709	3232
			687	523	478	410	875	640	512	416	658	627	490	478		2015	2028	2147	2687	2069	2206	2599	2617	2476	2594	2724	3348
[truncated: 6 more columns]

## Sheet: Figure1F
SiRNAT1
Mg transport
LPR50
	NORMALIZED												Concentrations
			Concentration Mg (mM)										Mean	SEM	N
Cycle Nr.	Time (min)		0	0.4	2.5	0	0.4	2.5	0	0.4	2.5		Time (min)	0 mM Mg2+			0.4 mM Mg2+			2.5 mM Mg2+
1	-6.3142		92.973	80.5263	70.5607	85	82.8571	77.1574	87.5776	85	76.7045		-6.3142	88.5169	2.34902	3	82.7945	1.29182	3	74.8076	2.12742	3
2	-6.24715		88.6486	80	69.6262	81.1111	82.8571	70.5584	85.7143	81.875	75		-6.24715	85.158	2.1936	3	81.5774	0.838102	3	71.7282	1.65789	3
3	-6.18075		91.3514	80	69.6262	82.7778	81.7143	71.066	81.9876	81.875	76.7045		-6.18075	85.3722	2.99825	3	81.1964	0.600011	3	72.4656	2.15986	3
4	-6.1141		87.5676	78.4211	70.0935	83.3333	81.1429	69.5431	78.2609	81.875	75		-6.1141	83.0539	2.69024	3	80.4796	1.05077	3	71.5455	1.73452	3
5	-6.04743		88.1081	77.8947	71.028	83.3333	81.7143	69.5431	80.1242	80.625	75		-6.04743	83.8552	2.31948	3	80.078	1.13602	3	71.8571	1.62888	3
6	-5.9805		87.027	77.3684	70.0935	81.6667	79.4286	69.0355	81.3665	82.5	74.4318		-5.9805	83.3534	1.83886	3	79.7657	1.49092	3	71.1869	1.65093	3
7	-5.91383		85.4054	74.7368	67.757	80	80	70.0508	78.882	79.375	71.5909		-5.91383	81.4291	2.01416	3	78.0373	1.66005	3	69.7996	1.11386	3
8	-5.84717		86.4865	75.2632	69.1589	81.1111	78.8571	66.4975	78.882	78.125	73.8636		-5.84717	82.1599	2.25699	3	77.4151	1.09653	3	69.84	2.15353	3
9	-5.7805		88.1081	74.7368	68.2243	81.6667	80	68.5279	79.5031	77.5	71.0227		-5.7805	83.0926	2.58435	3	77.4123	1.51998	3	69.2583	0.88655	3
10	-5.7141		84.3243	70	68.2243	78.8889	78.8571	68.5279	77.0186	76.875	71.0227		-5.7141	80.0773	2.19108	3	75.244	2.68373	3	69.2583	0.88655	3
11	-5.64717		83.7838	70.5263	66.8224	80	76.5714	66.4975	77.0186	78.75	71.0227		-5.64717	80.2675	1.9575	3	75.2826	2.45988	3	68.1142	1.45728	3
12	-5.58075		84.3243	70	66.3551	77.2222	77.1429	65.9898	78.882	76.875	71.0227		-5.58075	80.1428	2.14494	3	74.6726	2.33759	3	67.7892	1.62018	3
13	-5.5141		81.6216	72.6316	68.2243	78.8889	77.7143	68.5279	78.2609	76.25	73.2955		-5.5141	79.5905	1.03163	3	75.532	1.51054	3	70.0159	1.64212	3
14	-5.44718		83.7838	70	65.8879	79.4444	77.7143	68.5279	78.882	77.5	69.3182		-5.44718	80.7034	1.54872	3	75.0714	2.53647	3	67.9113	1.03713	3
15	-5.38052		82.7027	72.6316	66.8224	78.8889	77.7143	67.0051	78.882	75	68.75		-5.38052	80.1579	1.27242	3	75.1153	1.46838	3	67.5258	0.614348	3
16	-5.31383		80	72.1053	68.6916	80	77.1429	67.5127	77.6398	75.625	69.8864		-5.31383	79.2133	0.78675	3	74.9577	1.49201	3	68.6969	0.685225	3
17	-5.24717		80	70.5263	69.1589	79.4444	76.5714	67.0051	77.6398	76.875	72.1591		-5.24717	79.0281	0.712442	3	74.6576	2.06749	3	69.441	1.49451	3
18	-5.1805		80	73.1579	68.2243	78.8889	76	67.5127	78.2609	78.125	71.0227		-5.1805	79.0499	0.508459	3	75.761	1.43885	3	68.9199	1.07129	3
19	-5.11385		82.7027	71.0526	65.8879	79.4444	76	65.9898	75.7764	75.625	70.4545		-5.11385	79.3078	2.00062	3	74.2259	1.59031	3	67.4441	1.50552	3
20	-5.04718		79.4595	72.6316	69.1589	78.8889	78.2857	67.0051	77.0186	75.625	71.0227		-5.04718	78.4557	0.737152	3	75.5141	1.63315	3	69.0622	1.1608	3
21	-4.98052		81.0811	71.5789	68.6916	78.3333	76.5714	67.5127	77.6398	75	69.3182		-4.98052	79.0181	1.05077	3	74.3835	1.47381	3	68.5075	0.529266	3
22	-4.91385		83.2432	70.5263	66.3551	79.4444	75.4286	68.5279	75.7764	76.875	72.1591		-4.91385	79.488	2.1556	3	74.2766	1.92108	3	69.014	1.693	3
23	-4.84718		83.2432	71.5789	67.2897	78.3333	77.1429	67.0051	76.3975	77.5	69.8864		-4.84718	79.3247	2.03741	3	75.4073	1.91693	3	68.0604	0.916677	3
24	-4.78052		82.1622	72.6316	68.6916	77.7778	76	67.0051	73.913	74.375	69.3182		-4.78052	77.951	2.38289	3	74.3355	0.972579	3	68.3383	0.690707	3
25	-4.71385		80	72.6316	64.9533	78.8889	75.4286	66.4975	76.3975	76.25	69.8864		-4.71385	78.4288	1.06509	3	74.77	1.09521	3	67.1124	1.45687	3
26	-4.64715		81.6216	71.5789	66.3551	77.2222	77.7143	67.5127	75.7764	75.625	70.4545		-4.64715	78.2067	1.75771	3	74.9727	1.8009	3	68.1075	1.22019	3
27	-4.58052		78.9189	73.6842	67.2897	80.5556	74.2857	65.4822	77.0186	75.625	71.0227		-4.58052	78.831	1.02197	3	74.5316	0.573593	3	67.9316	1.63128	3
28	-4.51385		82.1622	72.1053	66.3551	80.5556	76	65.9898	76.3975	74.375	68.75		-4.51385	79.7051	1.71758	3	74.1601	1.12944	3	67.0317	0.865615	3
29	-4.4472		80.5405	72.6316	67.757	78.3333	76.5714	68.0203	77.0186	75.625	67.6136		-4.4472	78.6308	1.02751	3	74.9427	1.1874	3	67.797	0.119082	3
30	-4.38052		80	72.6316	66.3551	79.4444	76	66.4975	78.882	75.625	69.3182		-4.38052	79.4421	0.322744	3	74.7522	1.06582	3	67.3903	0.964835	3
31	-4.31385		80	73.1579	66.8224	78.3333	77.7143	65.4822	76.3975	75.625	68.75		-4.31385	78.2436	1.04091	3	75.4991	1.31683	3	67.0182	0.94839	3
32	-4.24718		81.6216	72.6316	66.3551	78.8889	75.4286	64.9746	77.0186	73.75	68.75		-4.24718	79.1764	1.33652	3	73.9367	0.812801	3	66.6933	1.10289	3
33	-4.18052		82.7027	70.5263	66.8224	76.6667	76.5714	66.4975	75.7764	73.125	71.0227		-4.18052	78.3819	2.17562	3	73.4076	1.75078	3	68.1142	1.45728	3
34	-4.11385		82.1622	73.1579	65.4206	80	75.4286	65.4822	76.3975	76.875	67.6136		-4.11385	79.5199	1.68133	3	75.1538	1.0818	3	66.1721	0.720968	3
35	-4.04718		81.6216	72.1053	66.8224	80	76	64.467	77.0186	74.375	68.1818		-4.04718	79.5468	1.34796	3	74.1601	1.12944	3	66.4904	1.08515	3
36	-3.98052		82.7027	72.6316	66.8224	79.4444	73.7143	65.9898	76.3975	74.375	67.0455		-3.98052	79.5149	1.82049	3	73.5736	0.508173	3	66.6192	0.321215	3
37	-3.91387		82.1622	71.0526	65.4206	80	76	66.4975	78.2609	75.625	67.6136		-3.91387	80.141	1.12841	3	74.2259	1.59031	3	66.5106	0.633122	3
38	-3.84718		81.0811	70.5263	65.8879	79.4444	76	65.9898	77.6398	73.75	67.0455		-3.84718	79.3884	0.993821	3	73.4254	1.58843	3	66.3077	0.37004	3
39	-3.78052		80	72.6316	65.8879	79.4444	75.4286	65.9898	76.3975	73.75	68.75		-3.78052	78.614	1.11978	3	73.9367	0.812801	3	66.8759	0.937513	3
40	-3.71387		81.6216	71.5789	65.8879	78.8889	74.2857	65.9898	77.6398	75	67.0455		-3.71387	79.3834	1.17576	3	73.6216	1.04191	3	66.3077	0.37004	3
41	-3.64715		80	72.6316	66.8224	78.3333	75.4286	64.467	77.6398	74.375	68.75		-3.64715	78.6577	0.700382	3	74.145	0.815566	3	66.6798	1.23845	3
42	-3.58052		81.0811	74.2105	64.9533	78.8889	74.8571	64.9746	77.0186	74.375	69.3182		-3.58052	78.9962	1.17396	3	74.4809	0.194024	3	66.4154	1.45142	3
43	-3.5136		81.6216	73.1579	66.8224	77.7778	75.4286	67.0051	75.1553	73.75	71.0227		-3.5136	78.1849	1.87774	3	74.1122	0.68004	3	68.2834	1.37067	3
44	-3.44718		79.4595	74.2105	67.757	77.2222	74.2857	64.9746	77.0186	75	69.3182		-3.44718	77.9001	0.78189	3	74.4987	0.251565	3	67.3499	1.27029	3
45	-3.38053		79.4595	73.1579	65.4206	80.5556	76	65.9898	76.3975	75	68.75		-3.38053	78.8042	1.24424	3	74.7193	0.832365	3	66.7201	1.02815	3
46	-3.31387		81.6216	74.7368	66.3551	78.3333	75.4286	65.4822	77.6398	74.375	68.75		-3.31387	79.1982	1.22812	3	74.8468	0.309069	3	66.8625	0.976833	3
47	-3.2472		80	72.6316	65.4206	77.7778	75.4286	65.9898	75.1553	75	69.8864		-3.2472	77.6444	1.40014	3	74.3534	0.869746	3	67.0989	1.40337	3
48	-3.18053		82.1622	73.1579	65.8879	77.2222	77.7143	65.4822	75.7764	74.375	68.75		-3.18053	78.3869	1.93321	3	75.0824	1.36204	3	66.7067	1.02834	3
49	-3.11387		81.6216	73.1579	67.2897	77.7778	74.8571	65.9898	78.2609	76.875	68.75		-3.11387	79.2201	1.20884	3	74.9633	1.07435	3	67.3432	0.797235	3
50	-2.11502		85.9459	84.2105	76.1682	87.7778	84	75.1269	85.0932	83.125	75.5682		-2.11502	86.2723	0.791972	3	83.7785	0.332359	3	75.6211	0.301765	3
51	-2.05193		88.1081	84.2105	78.5047	88.3333	84	76.1421	82.6087	85	76.1364		-2.05193	86.35	1.8718	3	84.4035	0.304374	3	76.9277	0.788477	3
52	-1.9889		87.027	83.1579	76.1682	86.1111	85.1429	75.1269	86.3354	83.125	77.8409		-1.9889	86.4912	0.275637	3	83.8086	0.667206	3	76.3787	0.790502	3
53	-1.92588		87.5676	82.1053	75.7009	85.5556	84.5714	75.6345	85.0932	83.125	77.2727		-1.92588	86.0721	0.759556	3	83.2672	0.715465	3	76.2027	0.535345	3
54	-1.8626		88.1081	84.7368	76.1682	86.6667	86.8571	75.6345	86.3354	85.625	77.2727		-1.8626	87.0367	0.54416	3	85.7397	0.614757	3	76.3585	0.482385	3
55	-1.79958		88.6486	83.1579	76.6355	87.2222	86.2857	76.6497	85.7143	86.25	77.2727		-1.79958	87.1951	0.847186	3	85.2312	1.03671	3	76.8527	0.210074	3
56	-1.73632		88.1081	85.2632	76.1682	88.8889	84.5714	76.6497	85.0932	84.375	76.1364		-1.73632	87.3634	1.15727	3	84.7365	0.269351	3	76.3181	0.166075	3
57	-1.67328		88.6486	86.3158	75.7009	88.3333	86.2857	75.6345	85.7143	85	77.8409		-1.67328	87.5654	0.930032	3	85.8672	0.43367	3	76.3921	0.724649	3
58	-1.61027		89.1892	84.2105	77.1028	87.7778	86.8571	76.1421	88.1988	86.875	78.4091		-1.61027	88.3886	0.418347	3	85.9809	0.885195	3	77.218	0.656945	3
59	-1.54698		89.7297	84.2105	77.5701	88.3333	85.1429	78.1726	86.3354	84.375	77.2727		-1.54698	88.1328	0.984974	3	84.5761	0.287315	3	77.6718	0.264699	3
60	-1.48397		91.3514	84.7368	75.2336	87.7778	88	75.6345	85.7143	84.375	79.5455		-1.48397	88.2811	1.64663	3	85.7039	1.15277	3	76.8045	1.37533	3
61	-1.42095		88.1081	84.2105	77.5701	86.1111	85.7143	75.6345	87.5776	85	76.7045		-1.42095	87.2656	0.597221	3	84.9749	0.434279	3	76.6364	0.559789	3
62	-1.35767		87.5676	85.2632	75.7009	88.8889	85.1429	75.6345	86.9565	83.75	77.8409		-1.35767	87.8043	0.57025	3	84.7187	0.48558	3	76.3921	0.724649	3
63	-1.29438		90.2703	83.1579	75.2336	88.8889	86.2857	78.1726	87.5776	83.75	78.4091		-1.29438	88.9123	0.777383	3	84.3979	0.959273	3	77.2718	1.02135	3
64	-1.23137		89.7297	85.7895	75.7009	90	89.1429	76.1421	88.1988	85	77.2727		-1.23137	89.3095	0.560822	3	86.6441	1.26999	3	76.3719	0.468062	3
65	-1.16808		90.2703	82.6316	75.2336	87.7778	87.4286	75.6345	88.1988	85.625	78.9773		-1.16808	88.7489	0.770313	3	85.2284	1.3989	3	76.6151	1.18672	3
66	-1.10507		88.1081	83.1579	77.5701	87.7778	88	77.665	86.9565	83.75	78.4091		-1.10507	87.6141	0.342357	3	84.9693	1.52496	3	77.8814	0.265271	3
67	-1.04178		91.8919	85.2632	76.1682	87.7778	85.7143	76.1421	85.7143	84.375	77.2727		-1.04178	88.4613	1.81577	3	85.1175	0.393421	3	76.5277	0.372594	3
68	-0.978767		90.8108	84.2105	76.1682	87.7778	86.8571	77.665	86.9565	90	79.5455		-0.978767	88.515	1.17211	3	87.0226	1.67332	3	77.7929	0.977018	3
69	-0.91575		89.7297	85.2632	75.2336	87.2222	85.7143	76.1421	88.1988	86.25	78.4091		-0.91575	88.3836	0.72973	3	85.7425	0.285225	3	76.595	0.944221	3
70	0		100	100	100	100	100	100	100	100	100		0	100	0	3	100	0	3	100	0	3
71	0.0631833		103.243	100	102.804	97.2222	100.571	100.508	101.242	95	102.273		0.0631833	100.569	1.77038	3	98.5238	1.7696	3	101.861	0.694007	3
72	0.1262		100.541	100.526	100.467	97.7778	101.143	100	100	96.25	100		0.1262	99.4394	0.845348	3	99.3064	1.53853	3	100.156	0.155767	3
73	0.189217		102.703	98.9474	104.206	98.3333	101.714	101.015	101.863	95.625	102.841		0.189217	100.966	1.33868	3	98.7622	1.76027	3	102.687	0.924188	3
74	0.2525		102.162	100	103.271	98.8889	103.429	101.523	99.3789	92.5	102.273		0.2525	100.143	1.0193	3	98.6429	3.22697	3	102.356	0.506357	3
75	0.315517		102.162	101.579	103.271	97.7778	101.143	101.015	100	95.625	103.409		0.315517	99.98	1.26571	3	99.4489	1.9161	3	102.565	0.775975	3
76	0.378533		101.081	101.053	102.804	96.6667	101.143	100.508	100	96.25	103.409		0.378533	99.2493	1.32847	3	99.4818	1.61613	3	102.24	0.88372	3
77	0.4418		98.9189	101.579	104.206	96.6667	103.429	102.03	100	96.875	105.114		0.4418	98.5285	0.981848	3	100.627	1.95075	3	103.783	0.914726	3
78	0.504833		100.541	102.632	103.271	97.7778	101.714	102.03	99.3789	96.25	103.409		0.504833	99.2324	0.800885	3	100.199	1.992	3	102.904	0.438333	3
79	0.56785		100.541	101.579	103.271	97.7778	101.714	101.523	101.242	96.25	104.545		0.56785	99.8535	1.05744	3	99.8477	1.79929	3	103.113	0.876143	3
80	0.630883		99.4595	101.579	101.402	97.2222	101.714	102.538	101.863	98.125	103.977		0.630883	99.515	1.34008	3	100.473	1.17452	3	102.639	0.745167	3
81	0.69415		97.8378	102.632	101.869	97.7778	102.857	104.061	102.484	98.125	102.273		0.69415	99.3667	1.55899	3	101.205	1.54116	3	102.734	0.673466	3
82	0.757433		100	102.105	104.673	98.8889	102.857	104.569	100.621	97.5	102.841		0.757433	99.8367	0.506671	3	100.821	1.67452	3	104.027	0.594032	3
83	0.82045		99.4595	101.579	104.206	93.3333	103.429	102.03	98.7578	98.125	101.705		0.82045	97.1835	1.93572	3	101.044	1.55419	3	102.647	0.785028	3
84	0.883483		98.9189	100	103.738	93.3333	102.857	103.553	97.5155	98.125	103.409		0.883483	96.5893	1.67762	3	100.327	1.37581	3	103.567	0.0952748	3
85	0.9465		99.4595	101.579	101.869	93.8889	101.143	104.569	98.1366	98.125	102.841		0.9465	97.1617	1.68035	3	100.282	1.08595	3	103.093	0.789339	3
86	1.00978		97.2973	100.526	103.271	91.6667	101.714	104.061	101.863	98.75	104.545		1.00978	96.9425	2.94888	3	100.33	0.861319	3	103.959	0.371418	3
87	1.0728		100	102.632	104.673	93.8889	102.857	104.569	98.7578	98.75	104.545		1.0728	97.5489	1.8648	3	101.413	1.33304	3	104.596	0.0391997	3
88	1.1358		99.4595	100.526	105.607	92.2222	104.571	104.061	99.3789	100	103.977		1.1358	97.0202	2.3991	3	101.699	1.4441	3	104.549	0.530016	3
89	1.19885		98.9189	101.053	103.738	92.7778	104.571	104.569	98.7578	100	103.409		1.19885	96.8182	2.02072	3	101.875	1.38218	3	103.905	0.344949	3
90	1.26187		101.081	100	104.206	92.7778	105.714	103.046	100.621	98.75	106.818		1.26187	98.16	2.69438	3	101.488	2.14369	3	104.69	1.11562	3
91	1.32513		98.9189	102.632	104.673	92.7778	104.571	103.046	100.621	101.25	104.545		1.32513	97.4393	2.38198	3	102.818	0.963309	3	104.088	0.522463	3
92	1.38842		101.622	100.526	104.673	94.4444	104	105.584	101.863	99.375	106.25		1.38842	99.3098	2.43369	3	101.3	1.3901	3	105.502	0.457093	3
93	1.4517		101.622	100.526	104.673	95.5556	104.571	107.107	100	100	104.545		1.4517	99.0591	1.81321	3	101.699	1.4441	3	105.442	0.833279	3
94	1.51473		97.8378	102.632	105.607	93.3333	105.143	107.614	102.484	100.625	110.227		1.51473	97.8852	2.64182	3	102.8	1.30692	3	107.816	1.33745	3
95	1.578		100.541	101.053	107.009	92.7778	103.429	105.076	100	99.375	106.818		1.578	97.7728	2.50236	3	101.285	1.17595	3	106.301	0.615029	3
96	1.64102		98.3784	101.579	106.075	94.4444	102.286	107.614	95.6522	100.625	106.818		1.64102	96.1583	1.16349	3	101.497	0.481168	3	106.836	0.444473	3
97	1.7043		98.3784	102.105	103.271	93.8889	102.857	107.107	98.7578	100	107.955		1.7043	97.0083	1.56357	3	101.654	0.855067	3	106.111	1.44079	3
98	1.76732		96.2162	101.053	106.542	95	106.286	106.091	101.242	101.25	105.682		1.76732	97.4861	1.91057	3	102.863	1.71242	3	106.105	0.248442	3
99	1.83062		98.9189	102.105	106.075	93.8889	104.571	107.614	96.8944	98.75	104.545		1.83062	96.5674	1.46122	3	101.809	1.68702	3	106.078	0.885859	3
100	1.89363		97.8378	104.211	107.477	95	106.857	108.629	100	103.75	109.659		1.89363	97.6126	1.44776	3	104.939	0.96812	3	108.588	0.630367	3
101	1.95692		101.081	106.316	106.075	94.4444	104	108.629	103.106	102.5	109.091		1.95692	99.5437	2.61576	3	104.272	1.10989	3	107.932	0.937959	3
102	2.0202		98.3784	101.579	107.009	92.2222	106.286	110.152	102.484	103.125	110.795		2.0202	97.695	2.9821	3	103.663	1.38513	3	109.319	1.1697	3
103	2.0832		100	102.105	106.075	95	106.857	112.183	98.7578	100	110.227		2.0832	97.9193	1.50303	3	102.987	2.02802	3	109.495	1.80082	3
104	2.14623		98.3784	103.158	106.075	96.1111	105.714	107.107	98.7578	102.5	110.227		2.14623	97.7491	0.826277	3	103.791	0.980355	3	107.803	1.24826	3
105	2.2095		98.3784	103.158	107.009	97.7778	104.571	108.122	101.863	98.75	110.227		2.2095	99.3399	1.27363	3	102.16	1.75303	3	108.453	0.943584	3
106	2.27253		101.081	102.632	108.411	96.6667	105.143	109.137	102.484	100.625	110.227		2.27253	100.077	1.75284	3	102.8	1.30692	3	109.259	0.527767	3
107	2.33582		99.4595	103.684	107.477	95	106.286	107.614	99.3789	102.5	109.091		2.33582	97.9461	1.47324	3	104.157	1.11808	3	108.061	0.516696	3
108	2.39883		100	103.158	107.944	95.5556	106.286	110.152	98.7578	101.25	109.091		2.39883	98.1044	1.32393	3	103.565	1.46783	3	109.062	0.63767	3
109	2.46185		100.541	102.632	109.346	95	105.143	110.152	100.621	103.75	110.227		2.46185	98.7205	1.86041	3	103.841	0.726392	3	109.908	0.282165	3
110	2.52513		99.4595	103.158	105.607	95	106.857	109.645	101.863	104.375	109.091		2.52513	98.7743	2.01069	3	104.797	1.08848	3	108.114	1.26359	3
111	2.58815		99.4595	104.211	107.944	95	105.143	111.168	98.7578	103.125	111.364		2.58815	97.7391	1.38444	3	104.159	0.583076	3	110.158	1.10866	3
112	2.65118		100	102.632	109.813	96.1111	106.857	110.66	100.621	103.75	111.932		2.65118	98.9107	1.41125	3	104.413	1.26403	3	110.802	0.615706	3
113	2.7145		100.541	102.105	107.009	96.6667	105.714	111.675	101.242	103.75	110.795		2.7145	99.4831	1.42272	3	103.857	1.04319	3	109.827	1.43137	3
114	2.77773		100	104.737	107.009	95	104.571	110.66	100	102.5	110.795		2.77773	98.3333	1.66667	3	103.936	0.719619	3	109.488	1.24008	3
115	2.84075		100	102.632	108.411	97.2222	106.857	112.183	101.242	104.375	109.659		2.84075	99.4881	1.18835	3	104.621	1.22599	3	110.084	1.1093	3
116	2.90378		99.4595	106.316	106.075	95	105.714	110.66	99.3789	103.75	110.795		2.90378	97.9461	1.47324	3	105.26	0.774726	3	109.177	1.55146	3
117	2.96703		101.622	103.684	109.346	96.1111	105.714	111.168	100	105	111.364		2.96703	99.2442	1.63501	3	104.799	0.594552	3	110.626	0.642416	3
118	3.03007		100	104.211	107.944	96.1111	107.429	111.675	98.1366	101.25	111.932		3.03007	98.0826	1.12295	3	104.296	1.78412	3	110.517	1.28865	3
119	3.0931		100.541	103.158	110.28	96.1111	105.143	111.168	98.7578	103.125	109.659		3.0931	98.4698	1.28674	3	103.809	0.667218	3	110.369	0.437685	3
120	3.15637		100.541	103.684	108.879	96.1111	107.429	111.168	100	105	111.364		3.15637	98.8839	1.39513	3	105.371	1.09671	3	110.47	0.797695	3
121	3.21938		98.9189	102.105	110.28	92.7778	105.714	112.69	100.621	106.25	113.068		3.21938	97.4393	2.38198	3	104.69	1.3015	3	112.013	0.873138	3
122	3.28245		100	104.737	110.28	96.1111	108	113.198	104.348	105.625	113.068		3.28245	100.153	2.37896	3	106.121	0.974052	3	112.182	0.951638	3
123	3.3457		101.622	103.158	107.944	97.7778	108	111.675	101.242	103.125	112.5		3.3457	100.214	1.22295	3	104.761	1.61954	3	110.706	1.40159	3
124	3.40872		100.541	104.737	110.748	96.1111	107.429	112.69	100	104.375	110.227		3.40872	98.8839	1.39513	3	105.513	0.963246	3	111.222	0.74951	3
125	3.47173		99.4595	104.737	109.813	96.1111	106.286	112.69	100.621	106.25	110.795		3.47173	98.7306	1.35197	3	105.757	0.510454	3	111.1	0.844413	3
126	3.53502		101.622	102.105	109.346	97.2222	108.571	113.198	101.863	104.375	111.932		3.53502	100.236	1.50838	3	105.017	1.89402	3	111.492	1.13358	3
127	3.59803		101.081	105.789	111.682	97.2222	108.571	111.675	102.484	104.375	111.932		3.59803	100.263	1.57325	3	106.245	1.23265	3	111.763	0.0844082	3
128	3.66105		100	106.842	110.28	97.7778	108	113.198	98.7578	104.375	111.932		3.66105	98.8452	0.642987	3	106.406	1.06895	3	111.803	0.844682	3
129	3.72433		99.4595	105.789	109.813	97.2222	106.286	111.675	101.863	103.75	113.068		3.72433	99.515	1.34008	3	105.275	0.77587	3	111.519	0.942911	3
130	3.78735		98.3784	107.368	111.215	97.2222	106.857	110.152	100	105	111.932		3.78735	98.5335	0.80562	3	106.409	0.719551	3	111.1	0.516922	3
131	3.85038		99.4595	106.316	112.617	97.7778	108.571	113.706	99.3789	106.25	113.636		3.85038	98.872	0.547624	3	107.046	0.76307	3	113.32	0.351967	3
132	3.9134		98.9189	105.789	112.617	96.1111	107.429	113.198	103.106	105	112.5		3.9134	99.3785	2.03217	3	106.073	0.715233	3	112.772	0.21585	3
133	3.97668		98.3784	105.263	109.813	97.2222	109.143	112.69	100.621	107.5	114.205		3.97668	98.7406	0.997744	3	107.302	1.12434	3	112.236	1.28789	3
134	4.0397		97.2973	105.263	112.15	100.556	109.143	115.736	100	109.375	114.773		4.0397	99.2843	1.00636	3	107.927	1.3336	3	114.219	1.07166	3
135	4.10272		99.4595	105.789	110.748	97.7778	105.714	113.198	100.621	106.25	113.068		4.10272	99.2861	0.825359	3	105.918	0.167446	3	112.338	0.796016	3
136	4.16598		101.081	106.842	111.215	99.4444	109.714	113.706	100	105	112.5		4.16598	100.175	0.480514	3	107.185	1.37169	3	112.474	0.719096	3
137	4.22902		100	106.842	110.28	97.2222	108.571	114.721	100	106.25	112.5		4.22902	99.0741	0.925927	3	107.221	0.696418	3	112.5	1.28183	3
138	4.29203		100.541	103.158	112.617	99.4444	108	115.736	103.727	105.625	114.773		4.29203	101.237	1.28433	3	105.594	1.39788	3	114.375	0.922113	3
139	4.35507		100	104.211	110.28	97.2222	107.429	112.69	100.621	105	115.909		4.35507	99.2811	1.04494	3	105.546	0.96832	3	112.96	1.63045	3
140	4.41808		97.2973	108.947	111.682	98.3333	108.571	113.198	102.484	106.875	114.773		4.41808	99.3717	1.58487	3	108.131	0.637442	3	113.218	0.892205	3
141	4.4811		98.3784	105.789	112.617	98.8889	109.143	113.706	101.863	105	115.341		4.4811	99.7102	1.08663	3	106.644	1.27	3	113.888	0.791637	3
142	4.54437		101.081	106.316	111.682	96.6667	107.429	114.213	101.863	105.625	113.636		4.54437	99.8704	1.6177	3	106.456	0.525384	3	113.177	0.765853	3
143	4.6074		99.4595	105.263	112.15	96.6667	110.857	114.213	101.863	101.875	115.341		4.6074	99.3298	1.50157	3	105.998	2.61884	3	113.901	0.934392	3
144	4.67042		99.4595	106.316	114.019	98.3333	108.571	114.721	104.969	106.875	115.909		4.67042	100.921	2.05011	3	107.254	0.67816	3	114.883	0.551695	3
145	4.73343		101.081	107.368	110.28	97.2222	110.286	114.721	101.863	105.625	114.773		4.73343	100.056	1.43456	3	107.76	1.35958	3	113.258	1.48886	3
146	4.79672		100	107.368	112.15	96.6667	110.286	115.228	100.621	108.125	115.909		4.79672	99.0959	1.22779	3	108.593	0.874062	3	114.429	1.15657	3
147	4.85975		101.081	108.421	112.15	96.1111	110.857	113.706	103.727	108.75	114.773		4.85975	100.306	2.2323	3	109.343	0.763113	3	113.543	0.761626	3
148	4.92302		101.622	108.947	111.215	98.8889	108.571	113.198	103.727	107.5	113.636		4.92302	101.412	1.40047	3	108.34	0.433605	3	112.683	0.744896	3
149	4.98605		100	106.842	112.15	97.7778	109.714	114.721	103.106	107.5	114.205		4.98605	100.294	1.54504	3	108.019	0.868763	3	113.692	0.785323	3
150	5.04907		97.2973	106.316	115.421	101.111	110.857	113.706	103.727	106.25	115.909		5.04907	100.712	1.86672	3	107.808	1.52485	3	115.012	0.668135	3
151	5.11235		101.622	110	111.215	97.7778	110.286	116.751	101.863	106.875	115.909		5.11235	100.421	1.32342	3	109.054	1.0924	3	114.625	1.72231	3
152	5.17537		99.4595	109.474	114.019	99.4444	109.714	112.69	101.863	108.75	114.205		5.17537	100.256	0.803828	3	109.313	0.28978	3	113.638	0.47676	3
153	5.23838		100	107.895	115.421	98.3333	112.571	115.228	102.484	108.75	115.909		5.23838	100.273	1.20607	3	109.739	1.43771	3	115.519	0.202612	3
154	5.3014		98.9189	107.368	114.486	95	110.857	117.259	104.969	108.75	116.477		5.3014	99.6293	2.89961	3	108.992	1.01433	3	116.074	0.825468	3
155	5.3647		100.541	108.421	110.748	98.8889	112	115.228	103.727	105.625	117.614		5.3647	101.052	1.41978	3	108.682	1.84492	3	114.53	2.01255	3
156	5.4277		100	107.368	111.682	100	110.857	118.274	101.863	108.75	113.636		5.4277	100.621	0.621133	3	108.992	1.01433	3	114.531	1.95477	3
157	5.49098		102.162	108.421	115.421	98.3333	109.714	116.244	101.863	106.25	115.341		5.49098	100.786	1.22952	3	108.128	1.0107	3	115.668	0.288569	3
158	5.55402		101.081	107.368	113.084	97.7778	109.714	118.782	106.211	109.375	118.182		5.55402	101.69	2.45348	3	108.819	0.731999	3	116.683	1.80753	3
159	5.61703		98.9189	107.368	113.551	98.8889	112	114.213	103.106	108.125	119.318		5.61703	100.304	1.40059	3	109.164	1.43449	3	115.694	1.82201	3
160	5.68032		101.081	108.421	112.15	100	109.714	115.736	101.242	109.375	117.045		5.68032	100.774	0.389999	3	109.17	0.387113	3	114.977	1.46342	3
161	5.74333		102.703	109.474	114.953	97.7778	112.571	116.244	103.106	106.875	121.023		5.74333	101.195	1.71274	3	109.64	1.64651	3	117.407	1.84604	3
162	5.8066		99.4595	109.474	112.15	95.5556	109.714	115.228	102.484	108.125	118.75		5.8066	99.1665	2.00557	3	109.104	0.494568	3	115.376	1.90683	3
163	5.86963		100	107.368	115.421	98.3333	109.143	117.259	103.106	108.75	118.75		5.86963	100.48	1.39835	3	108.42	0.538106	3	117.143	0.962855	3
164	5.9329		102.162	107.895	114.953	97.2222	112	117.259	104.348	109.375	114.773		5.9329	101.244	2.10758	3	109.757	1.20036	3	115.662	0.800333	3
165	5.99592		99.4595	108.421	113.084	96.6667	113.714	117.259	108.075	107.5	117.614		5.99592	101.4	3.43315	3	109.878	1.93626	3	115.986	1.45433	3
166	6.05922		101.081	106.842	114.953	98.8889	110.857	117.259	104.348	110	117.614		6.05922	101.439	1.58599	3	109.233	1.22082	3	116.609	0.83396	3
167	6.12223		99.4595	108.421	113.551	99.4444	110.857	117.259	101.242	109.375	117.614		6.12223	100.049	0.596766	3	109.551	0.708702	3	116.141	1.29899	3
168	6.18525		99.4595	107.368	115.421	97.2222	111.429	117.259	103.106	110.625	118.182		6.18525	99.9291	1.71454	3	109.807	1.24134	3	116.954	0.811559	3
169	6.24827		99.4595	107.368	114.486	99.4444	109.143	115.736	105.59	109.375	119.318		6.24827	101.498	2.04605	3	108.629	0.633735	3	116.513	1.44808	3
170	6.31155		100	110	116.822	97.7778	112	118.274	103.106	109.375	114.205		6.31155	100.294	1.54504	3	110.458	0.791667	3	116.434	1.19076	3
171	6.37457		100.541	111.053	114.019	98.3333	110.286	115.736	104.348	111.25	119.886		6.37457	101.074	1.75659	3	110.863	0.294107	3	116.547	1.74172	3
172	6.43758		100.541	107.895	116.822	98.8889	112	117.259	101.863	107.5	116.477		6.43758	100.431	0.860413	3	109.132	1.43874	3	116.853	0.226142	3
173	6.50087		100	111.053	114.486	98.3333	113.143	114.721	104.969	108.125	114.205		6.50087	101.101	1.99302	3	110.773	1.45525	3	114.47	0.149246	3
174	6.5639		102.162	111.053	116.355	98.3333	110.857	116.244	102.484	108.125	117.614		6.5639	100.993	1.33326	3	110.012	0.94497	3	116.737	0.439245	3
175	6.62717		101.622	111.053	115.421	98.3333	109.143	117.766	104.348	109.375	119.318		6.62717	101.434	1.73875	3	109.857	0.601626	3	117.502	1.1329	3
176	6.6902		100.541	106.842	116.822	101.667	109.714	117.766	106.211	110.625	118.182		6.6902	102.806	1.7333	3	109.06	1.13991	3	117.59	0.4022	3
177	6.75347		101.622	110	115.888	100.556	110.286	117.766	103.727	108.125	117.045		6.75347	101.968	0.931656	3	109.47	0.677654	3	116.9	0.547165	3
178	6.8165		99.4595	110.526	114.953	100.556	112	118.782	104.348	111.25	119.318		6.8165	101.454	1.48096	3	111.259	0.425443	3	117.684	1.3743	3
179	6.87952		100.541	107.368	117.757	100	111.429	118.782	105.59	110.625	119.886		6.87952	102.044	1.78013	3	109.807	1.24134	3	118.808	0.614849	3
180	6.94253		100.541	110.526	117.757	100	111.429	119.797	106.832	108.75	118.182		6.94253	102.458	2.19291	3	110.235	0.786846	3	118.579	0.62142	3
181	7.00555		100.541	111.053	117.29	99.4444	111.429	116.244	104.969	109.375	118.75		7.00555	101.651	1.68872	3	110.619	0.631268	3	117.428	0.726794	3
182	7.06883		102.703	108.947	114.019	98.8889	112	117.766	102.484	110.625	118.182		7.06883	101.359	1.23651	3	110.524	0.882652	3	116.656	1.32392	3
183	7.13185		100.541	112.105	116.355	98.8889	112.571	118.274	106.211	108.125	115.909		7.13185	101.88	2.21737	3	110.934	1.41088	3	116.846	0.725515	3
184	7.19513		100.541	110.526	117.757	100	110.857	117.766	103.106	109.375	118.75		7.19513	101.215	0.957909	3	110.253	0.449168	3	118.091	0.329428	3
185	7.25813		102.703	108.947	114.953	98.3333	110.286	119.289	104.348	109.375	118.182		7.25813	101.795	1.79462	3	109.536	0.394635	3	117.475	1.30066	3
186	7.32115		102.703	110	114.486	98.3333	114.857	119.289	103.727	107.5	120.455		7.32115	101.588	1.65376	3	110.786	2.15984	3	118.077	1.82654	3
187	7.38418		97.8378	108.947	117.757	99.4444	114.857	119.797	106.211	110.625	119.886		7.38418	101.164	2.56562	3	111.477	1.75831	3	119.147	0.695379	3
188	7.44722		103.784	110.526	115.421	99.4444	109.714	118.274	106.832	111.25	119.318		7.44722	103.354	2.14352	3	110.497	0.443563	3	117.671	1.16485	3
189	7.5105		102.162	110.526	115.421	100	111.429	117.766	104.969	111.25	119.886		7.5105	102.377	1.43841	3	111.068	0.275861	3	117.691	1.28972	3
190	7.57378		100.541	111.053	118.692	101.111	112	118.274	105.59	112.5	122.727		7.57378	102.414	1.59662	3	111.851	0.42443	3	119.898	1.41994	3
191	7.63707		101.081	108.421	117.757	100.556	111.429	120.812	106.211	110	117.045		7.63707	102.616	1.80401	3	109.95	0.868552	3	118.538	1.15539	3
192	7.70008		101.622	111.053	115.421	100	114.286	119.797	104.348	111.25	119.318		7.70008	101.99	1.26853	3	112.196	1.04635	3	118.179	1.38591	3
193	7.76308		102.703	111.053	117.29	99.4444	112	120.812	105.59	114.375	119.886		7.76308	102.579	1.77518	3	112.476	0.988167	3	119.329	1.0543	3
194	7.82612		102.162	110.526	116.822	99.4444	112.571	121.32	107.453	111.25	122.727		7.82612	103.02	2.35144	3	111.449	0.598715	3	120.29	1.78069	3
195	7.88938		101.622	111.579	117.757	101.111	113.143	117.766	108.075	112.5	118.75		7.88938	103.602	2.2409	3	112.407	0.453863	3	118.091	0.329428	3
196	7.95242		100.541	108.947	116.822	100.556	110.857	122.335	103.727	110	119.318		7.95242	101.608	1.05956	3	109.935	0.552245	3	119.492	1.59372	3
197	8.0157		102.703	110.526	114.953	98.8889	112	120.812	105.59	111.875	121.023		8.0157	102.394	1.94062	3	111.467	0.471782	3	118.929	1.98898	3
198	8.07897		101.622	111.579	118.224	100	113.143	122.335	107.453	113.75	120.455		8.07897	103.025	2.26314	3	112.824	0.646716	3	120.338	1.18809	3
199	8.142		102.162	111.053	116.822	99.4444	112.571	120.812	105.59	111.875	119.886		8.142	102.399	1.77804	3	111.833	0.438942	3	119.174	1.20563	3
200	9.38852		151.351	163.684	162.617	145	167.429	168.02	168.944	168.75	178.977		9.38852	155.099	7.16148	3	166.621	1.51711	3	169.871	4.81271	3
201	9.45167		151.351	164.211	161.682	146.667	165.714	165.99	163.354	168.75	180.114		9.45167	153.791	4.96921	3	166.225	1.33508	3	169.262	5.56654	3
202	9.51495		151.351	164.737	159.813	138.889	167.429	159.898	166.46	167.5	183.523		9.51495	152.233	7.97118	3	166.555	0.9094	3	167.745	7.88901	3
203	9.57797		146.486	165.789	162.15	139.444	168.571	160.406	167.702	171.25	178.977		9.57797	151.211	8.49238	3	168.537	1.5764	3	167.178	5.92126	3
204	9.64125		151.892	163.158	163.551	140	170.286	162.437	172.05	173.75	184.659		9.64125	154.647	9.35396	3	169.065	3.11804	3	170.216	7.22888	3
205	9.70452		152.432	165.263	163.551	144.444	169.714	162.944	162.733	170	185.795		9.70452	153.203	5.29348	3	168.326	1.53354	3	170.764	7.51794	3
206	9.76755		147.568	162.632	166.822	142.778	168.571	164.467	164.596	167.5	182.386		9.76755	151.647	6.62053	3	166.234	1.82773	3	171.225	5.62184	3
207	9.83082		151.351	162.632	165.421	141.667	169.143	163.959	167.702	173.125	183.523		9.83082	153.573	7.59738	3	168.3	3.05837	3	170.968	6.29172	3
208	9.89385		148.649	164.737	171.495	141.667	169.714	167.513	170.186	176.25	184.659		9.89385	153.501	8.58289	3	170.234	3.33371	3	174.556	5.18087	3
209	9.95713		150.811	164.211	168.224	143.333	167.429	163.452	165.839	171.875	185.795		9.95713	153.328	6.61744	3	167.838	2.222	3	172.491	6.79364	3
210	10.0201		147.027	162.105	165.421	140	159.429	161.929	168.323	173.75	182.386		10.0201	151.783	8.51499	3	165.095	4.39612	3	169.912	6.31814	3
		Vmax	0	1.6179	2.43091	-0.656838	2.02681	3.48091	0	1.47788	2.95577
		Norm Vmax				0	2.68365	4.13774
	RAW		Concentration Mg (mM)
			0	0.4	2.5	0	0.4	2.5	0	0.4	2.5
			172	153	151	153	145	152	141	136	135
			164	152	149	146	145	139	138	131	132
			169	152	149	149	143	140	132	131	135
			162	149	150	150	142	137	126	131	132
			163	148	152	150	143	137	129	129	132
			161	147	150	147	139	136	131	132	131
			158	142	145	144	140	138	127	127	126
			160	143	148	146	138	131	127	125	130
			163	142	146	147	140	135	128	124	125
			156	133	146	142	138	135	124	123	125
			155	134	143	144	134	131	124	126	125
			156	133	142	139	135	130	127	123	125
			151	138	146	142	136	135	126	122	129
			155	133	141	143	136	135	127	124	122
			153	138	143	142	136	132	127	120	121
			148	137	147	144	135	133	125	121	123
			148	134	148	143	134	132	125	123	127
			148	139	146	142	133	133	126	125	125
			153	135	141	143	133	130	122	121	124
			147	138	148	142	137	132	124	121	125
			150	136	147	141	134	133	125	120	122
			154	134	142	143	132	135	122	123	127
			154	136	144	141	135	132	123	124	123
			152	138	147	140	133	132	119	119	122
			148	138	139	142	132	131	123	122	123
			151	136	142	139	136	133	122	121	124
			146	140	144	145	130	129	124	121	125
			152	137	142	145	133	130	123	119	121
			149	138	145	141	134	134	124	121	119
			148	138	142	143	133	131	127	121	122
			148	139	143	141	136	129	123	121	121
			151	138	142	142	132	128	124	118	121
			153	134	143	138	134	131	122	117	125
			152	139	140	144	132	129	123	123	119
			151	137	143	144	133	127	124	119	120
			153	138	143	143	129	130	123	119	118
			152	135	140	144	133	131	126	121	119
			150	134	141	143	133	130	125	118	118
			148	138	141	143	132	130	123	118	121
			151	136	141	142	130	130	125	120	118
			148	138	143	141	132	127	125	119	121
			150	141	139	142	131	128	124	119	122
			151	139	143	140	132	132	121	118	125
			147	141	145	139	130	128	124	120	122
			147	139	140	145	133	130	123	120	121
			151	142	142	141	132	129	125	119	121
			148	138	140	140	132	130	121	120	123
			152	139	141	139	136	129	122	119	121
			151	139	144	140	131	130	126	123	121
			159	160	163	158	147	148	137	133	133
			163	160	168	159	147	150	133	136	134
			161	158	163	155	149	148	139	133	137
			162	156	162	154	148	149	137	133	136
			163	161	163	156	152	149	139	137	136
			164	158	164	157	151	151	138	138	136
			163	162	163	160	148	151	137	135	134
			164	164	162	159	151	149	138	136	137
			165	160	165	158	152	150	142	139	138
			166	160	166	159	149	154	139	135	136
			169	161	161	158	154	149	138	135	140
			163	160	166	155	150	149	141	136	135
			162	162	162	160	149	149	140	134	137
			167	158	161	160	151	154	141	134	138
			166	163	162	162	156	150	142	136	136
			167	157	161	158	153	149	142	137	139
			163	158	166	158	154	153	140	134	138
			170	162	163	158	150	150	138	135	136
			168	160	163	158	152	153	140	144	140
			166	162	161	157	150	150	142	138	138
			185	190	214	180	175	197	161	160	176
			191	190	220	175	176	198	163	152	180
			186	191	215	176	177	197	161	154	176
			190	188	223	177	178	199	164	153	181
			189	190	221	178	181	200	160	148	180
			189	193	221	176	177	199	161	153	182
			187	192	220	174	177	198	161	154	182
			183	193	223	174	181	201	161	155	185
			186	195	221	176	178	201	160	154	182
			186	193	221	176	178	200	163	154	184
			184	193	217	175	178	202	164	157	183
			181	195	218	176	180	205	165	157	180
			185	194	224	178	180	206	162	156	181
			184	193	223	168	181	201	159	157	179
			183	190	222	168	180	204	157	157	182
			184	193	218	169	177	206	158	157	181
			180	191	221	165	178	205	164	158	184
			185	195	224	169	180	206	159	158	184
			184	191	226	166	183	205	160	160	183
			183	192	222	167	183	206	159	160	182
			187	190	223	167	185	203	162	158	188
			183	195	224	167	183	203	162	162	184
			188	191	224	170	182	208	164	159	187
			188	191	224	172	183	211	161	160	184
			181	195	226	168	184	212	165	161	194
			186	192	229	167	181	207	161	159	188
			182	193	227	170	179	212	154	161	188
			182	194	221	169	180	211	159	160	190
			178	192	228	171	186	209	163	162	186
			183	194	227	169	183	212	156	158	184
			181	198	230	171	187	214	161	166	193
			187	202	227	170	182	214	166	164	192
			182	193	229	166	186	217	165	165	195
			185	194	227	171	187	221	159	160	194
			182	196	227	173	185	211	159	164	194
			182	196	229	176	183	213	164	158	194
			187	195	232	174	184	215	165	161	194
			184	197	230	171	186	212	160	164	192
			185	196	231	172	186	217	159	162	192
			186	195	234	171	184	217	162	166	194
			184	196	226	171	187	216	164	167	192
			184	198	231	171	184	219	159	165	196
			185	195	235	173	187	218	162	166	197
			186	194	229	174	185	220	163	166	195
			185	199	229	171	183	218	161	164	195
			185	195	232	175	187	221	163	167	193
			184	202	227	171	185	218	160	166	195
			188	197	234	173	185	219	161	168	196
			185	198	231	173	188	220	158	162	197
			186	196	236	173	184	219	159	165	193
			186	197	233	173	188	219	161	168	196
			183	194	236	167	185	222	162	170	199
			185	199	236	173	189	223	168	169	199
			188	196	231	176	189	220	163	165	198
			186	199	237	173	188	222	161	167	194
			184	199	235	173	186	222	162	170	195
			188	194	234	175	190	223	164	167	197
			187	201	239	175	190	220	165	167	197
			185	203	236	176	189	223	159	167	197
			184	201	235	175	186	220	164	166	199
			182	204	238	175	187	217	161	168	197
			184	202	241	176	190	224	160	170	200
			183	201	241	173	188	223	166	168	198
			182	200	235	175	191	222	162	172	201
			180	200	240	181	191	228	161	175	202
			184	201	237	176	185	223	162	170	199
			187	203	238	179	192	224	161	168	198
			185	203	236	175	190	226	161	170	198
			186	196	241	179	189	228	167	169	202
			185	198	236	175	188	222	162	168	204
			180	207	239	177	190	223	165	171	202
			182	201	241	178	191	224	164	168	203
			187	202	239	174	188	225	164	169	200
			184	200	240	174	194	225	164	163	203
			184	202	244	177	190	226	169	171	204
			187	204	236	175	193	226	164	169	202
			185	204	240	174	193	227	162	173	204
			187	206	240	173	194	224	167	174	202
			188	207	238	178	190	223	167	172	200
			185	203	240	176	192	226	166	172	201
			180	202	247	182	194	224	167	170	204
			188	209	238	176	193	230	164	171	204
			184	208	244	179	192	222	164	174	201
			185	205	247	177	197	227	165	174	204
			183	204	245	171	194	231	169	174	205
			186	206	237	178	196	227	167	169	207
			185	204	239	180	194	233	164	174	200
			189	206	247	177	192	229	164	170	203
			187	204	242	176	192	234	171	175	208
			183	204	243	178	196	225	166	173	210
			187	206	240	180	192	228	163	175	206
			190	208	246	176	197	229	166	171	213
			184	208	240	172	192	227	165	173	209
			185	204	247	177	191	231	166	174	209
			189	205	246	175	196	231	168	175	202
			184	206	242	174	199	231	174	172	207
			187	203	246	178	194	231	168	176	207
			184	206	243	179	194	231	163	175	207
			184	204	247	175	195	231	166	177	208
			184	204	245	179	191	228	170	175	210
			185	209	250	176	196	233	166	175	201
			186	211	244	177	193	228	168	178	211
			186	205	250	178	196	231	164	172	205
			185	211	245	177	198	226	169	173	201
			189	211	249	177	194	229	165	173	207
			188	211	247	177	191	232	168	175	210
			186	203	250	183	192	232	171	177	208
			188	209	248	181	193	232	167	173	206
			184	210	246	181	196	234	168	178	210
			186	204	252	180	195	234	170	177	211
			186	210	252	180	195	236	172	174	208
			186	211	251	179	195	229	169	175	209
			190	207	244	178	196	232	165	177	208
			186	213	249	178	197	233	171	173	204
			186	210	252	180	194	232	166	175	209
			190	207	246	177	193	235	168	175	208
			190	209	245	177	201	235	167	172	212
			181	207	252	179	201	236	171	177	211
			192	210	247	179	192	233	172	178	210
			189	210	247	180	195	232	169	178	211
			186	211	254	182	196	233	170	180	216
			187	206	252	181	195	238	171	176	206
			188	211	247	180	200	236	168	178	210
			190	211	251	179	196	238	170	183	211
			189	210	250	179	197	239	173	178	216
			188	212	252	182	198	232	174	180	209
			186	207	250	181	194	241	167	176	210
			190	210	246	178	196	238	170	179	213
			188	212	253	180	198	241	173	182	212
			189	211	250	179	197	238	170	179	211
			280	311	348	261	293	331	272	270	315
			280	312	346	264	290	327	263	270	317
			280	313	342	250	293	315	268	268	323
			271	315	347	251	295	316	270	274	315
			281	310	350	252	298	320	277	278	325
			282	314	350	260	297	321	262	272	327
			273	309	357	257	295	324	265	268	321
			280	309	354	255	296	323	270	277	323
			275	313	367	255	297	330	274	282	325
			279	312	360	258	293	322	267	275	327
			272	308	354	252	279	319	271	278	321

## Sheet: Figure1G
SiNRAT1
LPR50
Mn/Ga
																				Condition
			Mn (uM)/Ga (uM)			Mn (uM)/Ga (uM)						Mn (uM)/Ga (uM)								Mean	SEM	N
Cycle Nr.	Time (min)		0/0	25/0	25/15	0/0	25/0	25/15		0/0	25/ 15	25/15	25/ 15	0/0	25/0	25/0	25/0		Time (min)	0 μM Mn2+ / 0 μM Ga3+			25 μM Mn2+ / 0 μM Ga3+			25 μM Mn2+ / 15 μM Ga3+
1	-6.50232		131.604	137.125	149.609	123.175	151.756	145.137		160.619	186.042	184.146	179.392	152.252	182.27	185.676	189.177		-6.50232	141.913	8.72825	4	169.201	10.427	5	168.865	8.86908	5
2	-6.43507		134.004	138.048	141.816	122.471	147.073	142.173		157.891	187.978	185.105	178.252	149.428	184.885	183.674	191.055		-6.43507	140.948	7.89827	4	168.947	10.9384	5	167.065	10.3563	5
3	-6.3684		131.353	137.048	136.898	116.901	145.902	143.313		154.277	184.692	182.056	178.125	147.32	182.27	185.365	185.599		-6.3684	137.463	8.36653	4	167.237	10.6262	5	165.017	10.2737	5
4	-6.30198		128.976	134.461	137.881	118.118	139.891	139.21		155.015	182.846	179.355	168.497	147.248	186.613	181.495	185.152		-6.30198	137.339	8.4163	4	165.522	11.6342	5	161.558	9.6904	5
5	-6.23532		127.148	134.64	138.941	111.14	142.311	136.246		154.867	180.414	179.922	176.267	146.283	181.339	180.071	185.778		-6.23532	134.86	9.80183	4	164.828	10.8679	5	162.358	10.1444	5
6	-6.16865		122.806	133.308	134.174	112.612	138.954	135.79		150.553	178.883	178.354	171.326	144.282	174.601	176.646	180.769		-6.16865	132.563	8.91724	4	160.856	10.1818	5	159.705	10.1842	5
7	-6.10172		120.932	133.871	134.451	110.435	136.768	126.976		153.245	179.604	175.566	169.215	142.53	174.379	176.246	182.782		-6.10172	131.786	9.78764	4	160.809	10.5092	5	157.162	10.9877	5
8	-6.03533		120.43	132.565	130.87	109.475	136.066	129.939		150.516	178.883	173.955	167.568	142.959	176.551	177.447	177.013		-6.03533	130.845	9.56935	4	159.928	10.4721	5	156.243	10.701	5
9	-5.96865		117.847	133.513	132.686	109.091	133.255	130.167		149.668	178.028	174.739	164.992	138.385	170.789	174.644	174.776		-5.96865	128.748	9.29041	4	157.395	9.82887	5	156.122	10.3151	5
10	-5.90198		116.613	130.361	131.198	108.387	134.27	128.951		146.313	173.841	169.294	164.485	139.886	173.892	172.553	172.719		-5.90198	127.8	9.08662	4	156.759	10.0008	5	153.554	9.70533	5
11	-5.83507		116.636	128.388	131.854	107.939	130.991	128.799		147.161	172.895	170.645	167.019	138.813	169.991	176.29	177.683		-5.83507	127.637	9.19755	4	156.669	11.0977	5	154.242	9.82035	5
12	-5.76867		115.037	128.824	130.265	107.554	134.426	125.38		149.299	173.706	169.512	161.824	139.385	170.878	171.53	169.454		-5.76867	127.819	9.87096	4	155.023	9.5988	5	152.137	10.1373	5
13	-5.70198		115.631	131.156	132.308	104.225	131.148	127.28		144.801	170.284	170.122	161.698	139.171	165.248	168.283	168.47		-5.70198	125.957	9.61159	4	152.861	8.88127	5	152.338	9.36765	5
14	-5.63533		111.769	129.106	127.919	103.073	129.664	121.96		143.252	168.663	167.683	158.657	133.595	166.711	170.24	166.905		-5.63533	122.922	9.3346	4	152.525	9.46819	5	148.977	10.0112	5
15	-5.56867		113.528	129.26	130.29	101.601	127.869	125.912		138.68	166.051	169.686	159.502	132.916	164.184	168.906	166.1		-5.56867	121.681	8.58725	4	151.264	9.30002	5	150.288	9.22981	5
16	-5.50198		114.671	126.774	129.079	103.137	126.932	120.061		141.261	164.836	163.589	157.221	133.452	167.021	164.012	169.141		-5.50198	123.13	8.69179	4	150.776	9.80054	5	146.957	9.3398	5
17	-5.43507		114.282	129.567	127.793	101.921	126.151	120.289		139.307	163.845	159.364	156.208	130.593	161.082	165.48	167.039		-5.43507	121.526	8.34273	4	149.864	9.0525	5	145.5	8.92342	5
18	-5.3684		112.249	128.158	127.163	102.497	127.479	118.085		139.454	162.269	164.155	156.292	130.093	160.993	161.922	162.165		-5.3684	121.073	8.37743	4	148.143	8.30063	5	145.593	9.57466	5
19	-5.30198		113.505	130.413	125.7	103.905	128.025	117.249		139.491	165.961	162.718	150.971	128.342	158.777	159.831	161.047		-5.30198	121.311	7.87315	4	147.618	7.52965	5	144.52	9.82446	5
20	-5.23507		113.3	129.362	122.446	100.96	125.371	119.073		137.795	161.729	162.674	154.603	127.484	157.358	160.81	160.152		-5.23507	119.885	8.06236	4	146.611	7.90297	5	144.105	9.6471	5
21	-5.16867		110.603	128.286	130.391	100.64	122.639	119.073		135.878	163.62	159.669	151.858	129.807	158.023	159.253	159.705		-5.16867	119.232	8.21085	4	145.581	8.26642	5	144.922	8.64444	5
22	-5.10173		111.106	128.85	126.583	100.256	121.858	115.578		133.591	163.53	156.01	146.791	130.021	156.294	158.496	156.038		-5.10173	118.744	7.89391	4	144.307	7.82795	5	141.698	8.99491	5
23	-5.03533		111.449	130.336	126.557	100.192	124.122	119.833		132.891	159.883	156.098	148.311	126.019	155.142	156.984	158.766		-5.03533	117.638	7.33457	4	145.07	7.37186	5	142.136	8.02537	5
24	-4.9684		109.506	127.799	123.531	100.32	122.014	116.945		130.088	162.314	153.92	146.157	124.089	153.945	160.632	155.322		-4.9684	116.001	6.78195	4	143.942	7.90423	5	140.573	8.74845	5
25	-4.90173		112.317	128.491	119.672	101.28	124.278	114.742		134.366	160.783	152.439	145.312	124.589	155.363	162.144	159.839		-4.90173	118.138	7.20542	4	146.023	8.11862	5	138.59	9.09991	5
26	-4.83533		110.078	127.799	122.396	101.152	122.248	112.842		130.236	154.255	154.617	147.593	124.375	155.408	155.916	156.038		-4.83533	116.46	6.62995	4	143.482	7.58719	5	138.34	8.68387	5
27	-4.7684		105.53	123.469	123.153	99.1037	125.839	116.033		131.785	158.127	152.003	143.75	124.017	153.635	157.429	154.472		-4.7684	115.109	7.6668	4	142.969	7.51281	5	138.613	8.17115	5
28	-4.70173		109.461	128.363	123.228	96.799	122.482	116.033		128.208	157.271	152.613	147.551	122.802	153.014	155.071	150.85		-4.70173	114.317	7.04403	4	141.956	6.84612	5	139.339	8.27019	5
29	-4.63507		110.238	127.005	121.009	98.9757	121.468	115.881		126.991	153.715	150.871	144.975	123.624	155.142	154.804	154.338		-4.63507	114.957	6.43955	4	142.551	7.52927	5	137.29	7.86342	5
30	-4.56842		107.061	125.442	122.446	97.9513	118.891	118.237		129.351	155.245	154.268	146.579	122.909	153.546	152.18	155.322		-4.56842	114.318	7.18986	4	141.076	7.80486	5	139.355	7.93401	5
31	-4.50173		105.782	124.878	120.706	99.6159	126.464	115.881		128.503	155.245	153.876	148.269	122.123	149.956	157.162	155.456		-4.50173	114.006	6.77472	4	142.783	7.09122	5	138.796	8.48541	5
32	-4.43508		107.221	128.465	123.077	98.5915	121.858	117.097		127.397	157.317	147.213	143.328	122.159	153.768	150.534	151.968		-4.43508	113.842	6.64148	4	141.319	6.69788	5	137.606	7.56713	5
33	-4.36842		106.627	126.441	123.506	96.6069	121.311	113.982		125.922	153.985	145.775	138.809	121.194	150.842	150.445	154.159		-4.36842	112.587	6.72542	4	140.64	6.92165	5	135.211	7.29622	5
34	-4.30148		107.244	124.725	120.58	96.0307	122.326	114.742		126.954	152.139	146.385	142.779	122.552	151.02	154.137	154.114		-4.30148	113.195	7.11157	4	141.264	7.27395	5	135.325	7.42183	5
35	-4.23508		107.244	127.107	123.253	96.863	122.326	114.362		127.471	150.878	146.864	141.892	119.764	150.754	152.313	151.968		-4.23508	112.835	6.76125	4	140.894	6.65232	5	135.45	7.08263	5
36	-4.16842		103.565	127.415	118.134	95.7746	123.731	115.046		121.46	151.553	150.958	142.314	124.41	148.493	152.269	154.964		-4.16842	111.303	6.92807	4	141.374	6.55814	5	135.601	7.94676	5
37	-4.10175		106.056	126.083	121.135	97.8233	121.468	112.994		126.401	150.968	147.997	145.481	120.622	151.773	151.201	148.435		-4.10175	112.726	6.55705	4	139.792	6.60357	5	135.715	7.77078	5
38	-4.03483		105.941	127.517	125.271	96.991	119.828	112.538		126.291	149.212	146.298	141.512	120.229	149.557	154.493	150.179		-4.03483	112.363	6.66696	4	140.315	6.95415	5	134.966	6.96856	5
39	-3.96843		106.604	127.107	118.714	97.7593	119.282	114.134		126.254	147.816	145.775	141.85	117.548	146.986	148.265	148.032		-3.96843	112.041	6.23068	4	137.934	6.1472	5	133.658	7.13765	5
40	-3.9015		104.479	122.905	120.656	94.6863	117.799	114.742		122.419	151.914	145.166	140.034	119.657	144.991	148.043	150.224		-3.9015	110.31	6.53255	4	136.792	6.811	5	134.502	7.17519	5
41	-3.83508		105.21	125.083	124.54	94.9424	117.174	112.994		127.102	149.527	143.598	140.076	120.729	146.897	148.71	150.492		-3.83508	111.996	7.31052	4	137.671	6.89177	5	134.147	6.71108	5
42	-3.76843		108.387	124.827	120.555	94.6223	118.891	110.03		123.709	149.617	144.643	137.204	120.836	145.966	146.441	148.166		-3.76843	111.889	6.64694	4	136.859	6.20572	5	132.41	7.45021	5
43	-3.70175		105.165	123.546	120.504	97.7593	120.687	114.438		120.17	151.058	143.38	136.444	117.798	145.39	148.932	149.821		-3.70175	110.223	5.30137	4	137.675	6.41093	5	133.165	6.87845	5
44	-3.63483		104.41	126.185	120.807	93.4699	117.486	112.994		123.673	151.103	143.554	140.456	117.191	145.035	147.553	150.045		-3.63483	109.686	6.72521	4	137.261	6.49429	5	133.783	7.21301	5
45	-3.56817		106.627	125.442	120.101	92.8937	116.472	112.082		124.004	152.769	143.902	139.189	115.154	142.42	146.53	144.275		-3.56817	109.67	6.62224	4	135.028	5.95272	5	133.609	7.58312	5
46	-3.50177		106.307	123.367	119.697	96.735	117.252	109.802		122.308	146.781	143.38	136.74	116.476	146.232	146.486	146.914		-3.50177	110.457	5.64357	4	136.05	6.4994	5	131.28	7.11313	5
47	-3.43483		105.827	125.186	119.218	94.2382	117.174	111.17		126.254	147.996	143.293	137.247	115.583	144.947	145.018	144.186		-3.43483	110.475	6.83308	4	135.302	5.90467	5	131.785	7.09916	5
48	-3.36842		105.896	124.263	120.076	93.3419	119.048	111.094		124.226	145.52	140.331	137.669	117.119	151.64	141.993	144.141		-3.36842	110.146	6.75345	4	136.217	6.2117	5	130.938	6.54956	5
49	-3.30175		102.879	125.954	121.286	93.9181	115.613	111.93		122.087	150.383	142.857	133.868	115.297	145.523	146.174	146.243		-3.30175	108.545	6.29165	4	135.902	6.38606	5	132.065	6.98875	5
50	-2.11688		114.328	138.663	127.238	83.9309	108.041	99.1641		134.255	152.634	147.082	146.284	124.696	158.732	165.125	155.814		-2.11688	114.303	10.9109	4	145.275	10.2866	5	134.48	9.81671	5
51	-2.05385		114.191	140.61	125.12	85.1472	107.728	99.0881		128.208	152.634	142.726	142.145	127.198	157.491	166.726	154.249		-2.05385	113.686	10.034	4	145.361	10.299	5	132.343	9.41722	5
52	-1.99083		115.242	138.125	123.808	85.0832	106.635	96.2006		129.462	149.707	145.514	142.736	123.195	155.009	163.79	155.635		-1.99083	113.246	9.82794	4	143.839	10.1949	5	131.593	9.89778	5
53	-1.92782		114.465	137.715	126.936	83.3547	105.464	96.2766		135.398	151.869	145.296	140.794	126.09	154.61	159.742	156.172		-1.92782	114.827	11.3309	4	142.741	10.0625	5	132.234	9.87525	5
54	-1.8648		114.717	136.741	128.802	82.7145	105.152	95.2128		127.729	151.283	146.995	142.863	123.159	158.2	158.63	155.501		-1.8648	112.08	10.1527	4	142.845	10.2546	5	133.031	10.1806	5
55	-1.80178		113.003	137.612	125.574	80.8579	100.312	94.8328		132.965	150.563	150.044	140.963	123.946	162.677	161.655	158.184		-1.80178	112.693	11.3693	4	144.088	11.8556	5	132.395	10.4221	5
56	-1.73875		111.472	136.792	124.187	81.5621	103.669	96.2766		131.416	148.762	143.815	144.764	123.41	154.433	161.343	153.444		-1.73875	111.965	10.9312	4	141.936	10.3828	5	131.561	9.79722	5
57	-1.67573		112.431	134.666	125.574	81.9462	98.9852	93.921		130.088	148.897	143.118	139.992	121.587	149.424	159.03	154.696		-1.67573	111.513	10.4943	4	139.36	10.8985	5	130.3	9.87385	5
58	-1.61272		113.048	136.664	127.516	82.2663	101.249	96.1246		124.631	151.373	143.554	146.622	122.873	148.404	158.096	155.322		-1.61272	110.705	9.81607	4	139.947	10.3577	5	133.038	10.0608	5
59	-1.5497		112.317	136.869	127.087	80.4097	100.937	95.0608		125.885	152.004	143.99	140.372	121.48	153.457	160.009	154.651		-1.5497	110.023	10.2675	4	141.185	10.7815	5	131.702	10.0054	5
60	-1.48668		110.101	136.152	124.489	80.5378	101.249	94.3009		127.286	150.203	145.427	138.894	121.122	149.734	157.117	154.562		-1.48668	109.762	10.3695	4	139.763	10.2858	5	130.663	10.0693	5
61	-1.42365		112.82	131.77	122.673	80.4097	100.468	92.0973		128.835	145.115	142.334	139.231	120.407	150.443	158.141	150.984		-1.42365	110.618	10.5872	4	138.361	10.4303	5	128.29	9.85266	5
62	-1.36038		109.506	134.922	124.515	80.9219	99.0632	92.4012		121.423	148.627	142.16	136.782	121.73	149.512	156.806	152.37		-1.36038	108.395	9.58975	4	138.535	10.5281	5	128.897	9.9461	5
63	-1.29735		113.483	134.64	124.464	81.8822	99.0632	93.0851		126.327	150.338	147.648	141.216	122.337	151.152	155.783	149.642		-1.29735	111.007	10.0726	4	138.056	10.3733	5	131.35	10.5715	5
64	-1.23433		111.952	132.898	123.581	80.7939	98.751	94.2249		125.037	151.418	145.732	138.978	117.691	148.138	154.804	153.399		-1.23433	108.868	9.73374	4	137.598	10.4595	5	130.787	10.2586	5
65	-1.17132		111.403	130.822	123.581	80.2817	100.312	93.1611		120.538	148.582	146.08	139.316	122.051	149.113	157.429	155.456		-1.17132	108.569	9.71788	4	138.627	10.6668	5	130.144	10.2197	5
66	-1.1083		110.603	133.692	122.497	80.9859	98.751	92.8571		125.959	150.968	146.385	139.823	120.55	148.183	155.738	151.342		-1.1083	109.525	10.0302	4	137.541	10.3787	5	130.506	10.5812	5
67	-1.04528		111.449	133.948	122.018	79.6415	96.4091	94.3769		125.922	148.086	141.333	138.133	125.054	148.626	154.137	150.716		-1.04528	110.516	10.812	4	136.767	10.6621	5	128.789	9.61014	5
68	-0.98225		113.94	133.128	123.556	80.0256	101.249	91.0334		126.438	151.418	141.333	136.022	121.766	146.676	156.317	149.195		-0.98225	110.542	10.4938	4	137.313	9.76755	5	128.673	10.4272	5
69	-0.91925		110.672	134.358	126.608	80.8579	101.093	92.8571		121.94	151.328	143.946	139.569	119.192	146.498	150.845	151.878		-0.91925	108.165	9.41321	4	136.935	9.48565	5	130.862	10.3159	5
70	0		100	100	100	100	100	100		100	100	100	100	100	100	100	100		0	100	0	4	100	0	5	100	0	5
71	0.0627833		102.377	97.3098	97.7806	98.5915	97.1116	99.696		101.364	97.7037	98.9547	98.0574	101.43	99.2021	95.863	101.073		0.0627833	100.941	0.816434	4	98.112	0.91269	5	98.4385	0.385087	5
72	0.126067		101.782	95.2857	96.3934	96.2228	96.6432	90.3495		100.147	98.7393	97.6481	95.4814	101.215	97.1188	99.2883	99.9106		0.126067	99.842	1.25309	4	97.6493	0.85673	5	95.7224	1.45234	5
73	0.189083		101.12	95.465	96.5195	97.6953	97.6581	90.3495		103.392	98.9644	97.6045	97.8463	98.356	96.2766	94.6174	96.7352		0.189083	100.141	1.31329	4	96.1505	0.522052	5	96.2569	1.52707	5
74	0.2521		100.8	92.9798	95.6873	95.3265	93.6768	90.5775		102.802	99.5047	98.3014	94.5946	98.7848	93.6613	95.5961	94.7674		0.2521	99.4284	1.59437	4	94.1363	0.463876	5	95.7331	1.56044	5
75	0.315133		99.9314	92.0574	94.401	95.5186	91.491	88.4498		100.406	95.9027	95.2091	94.4679	100.143	94.2376	95.1957	95.1252		0.315133	98.9997	1.16441	4	93.6214	0.777956	5	93.6861	1.33742	5
76	0.378133		98.1947	89.1622	93.5939	94.9424	91.8813	87.0061		99.5575	98.4241	97.561	93.0321	101.93	92.8635	91.4591	93.5599		0.378133	98.6561	1.45874	4	91.7852	0.751937	5	93.9234	2.02782	5
77	0.441167		99.4287	85.4727	90.8701	93.9821	88.1343	87.0061		102.876	98.0639	94.0767	93.3277	97.8914	91.0904	92.8381	91.5921		0.441167	98.5446	1.84361	4	89.8255	1.33424	5	92.6689	1.82791	5
78	0.504183		97.5091	86.7025	87.6166	94.8784	86.9633	84.1185		102.95	94.2368	95.1655	91.0895	97.8914	91.4894	89.9021	90.4293		0.504183	98.3072	1.68625	4	89.0973	0.960022	5	90.4454	2.06277	5
79	0.5672		97.075	83.6792	89.1803	92.4456	84.6995	87.386		101.143	94.507	95.0784	92.3986	98.7134	88.3422	88.1673	87.8354		0.5672	97.3443	1.83429	4	86.5447	0.978407	5	91.7101	1.49565	5
80	0.630233		96.5265	84.2173	88.6255	93.1498	86.7291	87.234		100.332	92.9311	94.73	92.3142	98.3202	88.3865	87.4555	87.0751		0.630233	97.0821	1.52386	4	86.7727	0.696213	5	91.167	1.39733	5
81	0.693233		97.1892	80.784	85.3468	92.8297	84.6214	84.9544		96.9764	90.995	91.115	90.3294	97.9271	87.766	88.4342	87.746		0.693233	96.2306	1.15178	4	85.8703	1.43379	5	88.5481	1.39486	5
82	0.75625		95.064	77.7863	86.3808	93.4699	82.3575	84.5745		103.208	89.3291	93.2056	87.5422	95.8542	87.2784	83.9858	86.2701		0.75625	96.899	2.16065	4	83.5356	1.67527	5	88.2064	1.46998	5
83	0.819017		98.3775	78.4269	85.0441	96.735	81.8891	84.4985		100.701	89.6893	94.0767	88.3868	95.5325	87.1011	85.5427	85.8676		0.819017	97.8364	1.11869	4	83.7655	1.59256	5	88.3391	1.73713	5
84	0.8823		96.9378	76.6846	82.7491	91.6773	81.0304	82.7508		99.5206	89.8244	90.8537	91.5963	94.5318	82.5798	81.895	85.1521		0.8823	95.6669	1.6751	4	81.4684	1.37955	5	87.5548	1.98168	5
85	0.945333		97.3492	77.607	83.0517	92.7017	84.153	81.459		98.8569	89.6893	91.5505	87.6267	95.3538	83.023	82.3399	85.6887		0.945333	96.0654	1.3311	4	82.5623	1.36239	5	86.6754	1.92481	5
86	1.00833		98.1261	76.6077	84.3884	92.6376	77.8298	84.1185		102.212	89.2841	92.0296	87.3733	95.3896	86.3475	82.2064	84.0787		1.00833	97.0914	2.0418	4	81.414	1.84411	5	87.4388	1.4969	5
87	1.0711		97.5548	75.0448	81.3115	95.0064	77.2053	81.7629		99.5575	88.0234	91.1585	86.8243	95.4253	81.2943	81.9395	84.5259		1.0711	96.886	1.05083	4	80.002	1.70712	5	85.8161	1.88614	5
88	1.13438		95.7267	72.3546	81.0845	92.3175	77.6737	80.3191		98.5251	88.2035	89.6341	86.3598	97.4267	79.4326	80.6495	81.2165		1.13438	95.999	1.35544	4	78.2654	1.59754	5	85.1202	1.88091	5
89	1.1974		97.3492	72.5596	79.4956	89.5647	78.4543	81.231		98.3038	89.059	89.8519	85.5152	96.0686	78.8564	82.1619	82.2898		1.1974	95.3216	1.97284	4	78.8644	1.76814	5	85.0305	2.0589	5
90	1.26042		98.5146	72.0471	80.4288	91.4853	75.644	79.1793		101.917	86.7627	90.5923	88.049	93.0307	80.4078	79.7598	81.5742		1.26042	96.237	2.42063	4	77.8866	1.76907	5	85.0024	2.21872	5
91	1.32345		95.6581	71.2016	80.5549	90.1408	74.7073	81.6869		102.36	86.7177	88.7195	85.2196	96.9979	79.5213	77.9359	80.4114		1.32345	96.2892	2.50925	4	76.7555	1.69484	5	84.5797	1.52784	5
92	1.38647		97.8748	70.7917	79.0416	90.717	77.3614	80.2432		100.848	86.1774	89.4164	87.3733	95.9971	79.1223	80.3826	79.6512		1.38647	96.3593	2.1294	4	77.4618	1.74043	5	84.4504	2.03891	5
93	1.44948		98.8117	69.7925	79.319	90.3969	72.9118	77.9635		99.5206	85.9973	88.5453	85.2618	95.8184	78.5018	80.3381	79.3381		1.44948	96.1369	2.07471	4	76.1764	2.05104	5	83.4174	2.03586	5
94	1.51252		96.0695	69.4338	79.4199	88.9245	71.2724	77.8875		100.959	87.8433	89.9826	84.3328	92.6733	77.2163	77.9359	78.1753		1.51252	94.6565	2.55772	4	74.8068	1.84804	5	83.8932	2.33405	5
95	1.57552		96.1152	68.3577	76.343	89.1805	73.3802	78.1155		101.069	84.1963	88.6324	84.1639	93.7455	77.8812	77.6246	78.6225		1.57552	95.0276	2.47516	4	75.1732	1.93529	5	82.2902	2.23791	5
96	1.63855		97.0293	67.2047	77.2257	88.8604	72.6776	79.5593		102.323	86.9878	85.2352	85.1351	94.2816	78.5904	78.0249	77.102		1.63855	95.6236	2.80474	4	74.7199	2.14741	5	82.8286	1.87739	5
97	1.70155		97.4177	67.3328	75.9395	90.525	71.4286	76.0638		96.4233	85.3219	87.5871	84.9662	93.4954	76.4628	76.29	76.61		1.70155	94.4653	1.55504	4	73.6248	1.85043	5	81.9757	2.48007	5
98	1.76458		95.8867	66.6923	75.9899	89.2446	70.726	77.6596		97.9351	83.2058	86.8467	83.9105	96.0329	76.1525	76.7349	76.5206		1.76458	94.7748	1.90154	4	73.3652	2.00715	5	81.5225	2.02996	5
99	1.82762		96.7779	64.3351	77.5788	89.7567	69.1647	75.8359		99.115	84.7816	87.5436	85.1774	94.4603	77.2163	77.669	76.9231		1.82762	95.0275	1.99739	4	73.0617	2.69015	5	82.1834	2.30151	5
100	1.89062		96.3894	64.617	76.4439	87.8361	67.8376	75.3799		98.9676	85.7722	86.7596	83.4882	92.5661	74.734	76.7349	78.1753		1.89062	93.9398	2.42248	4	72.4198	2.63612	5	81.5687	2.37553	5
101	1.95365		95.1554	65.0781	76.2926	91.9974	66.0422	72.2644		97.677	85.1418	86.9338	83.6993	92.6733	74.2908	71.9306	75.8497		1.95365	94.3758	1.29295	4	70.6383	2.17036	5	80.8664	2.81098	5
102	2.01667		95.4068	62.7978	75.662	89.0525	68.0718	74.0122		100.111	83.0707	89.1986	81.0811	92.7806	74.1578	73.3096	74.4633		2.01667	94.3376	2.32428	4	70.5601	2.26034	5	80.6049	2.7208	5
103	2.07968		94.4927	62.8235	74.8045	88.2843	65.6518	75.9119		98.1932	84.8717	86.9338	81.3767	93.7813	76.2855	75.3114	75.6261		2.07968	93.6879	2.04438	4	71.1397	2.85733	5	80.7797	2.39136	5
104	2.1427		96.0923	62.3879	72.9382	91.1012	64.637	74.6201		99.9263	82.6204	88.284	80.6166	93.9957	73.227	74.2438	76.3417		2.1427	95.2789	1.85651	4	70.1675	2.78572	5	79.8158	2.77951	5
105	2.20573		94.4241	62.0805	73.6696	88.6684	65.886	72.0365		97.7139	81.5398	87.2822	85.473	93.5668	74.6011	73.7544	74.2397		2.20573	93.5933	1.86916	4	70.1123	2.57703	5	80.0002	3.07284	5
106	2.26875		94.5155	62.0292	72.7869	88.2843	63.7002	75.5319		100.258	83.566	88.0226	81.6301	93.7098	71.8085	75.1779	72.3614		2.26875	94.1919	2.45011	4	69.0155	2.58874	5	80.3075	2.75006	5
107	2.33177		96.6179	61.5424	75.2585	88.6684	65.3396	72.1884		99.5575	84.3764	86.4983	82.8547	93.4954	72.2518	71.7082	73.1664		2.33177	94.5848	2.32831	4	68.8017	2.28128	5	80.2353	2.76365	5
108	2.39478		94.0585	59.5439	72.4338	89.5006	63.7783	71.5805		99.7788	82.5304	85.0174	79.8142	92.8163	71.2323	70.3292	72.585		2.39478	94.0386	2.14159	4	67.4937	2.49941	5	78.2753	2.6914	5
109	2.4578		94.7898	59.9026	71.425	86.7478	63.388	71.8845		100.59	80.6844	84.9303	79.4341	93.8885	72.828	70.1068	70.8408		2.4578	94.004	2.83812	4	67.4132	2.45901	5	77.6717	2.62091	5
110	2.52083		95.841	60.0051	72.2573	88.9245	64.7151	74.5441		104.867	82.7555	84.9303	81.3767	91.8871	72.2961	70.9075	70.3041		2.52083	95.3799	3.46526	4	67.6456	2.30542	5	79.1728	2.45043	5
111	2.58385		97.5548	58.7753	71.425	87.7721	62.7635	70.5167		103.134	80.1441	84.4948	80.2365	93.6741	70.0798	72.5534	71.8247		2.58385	95.5338	3.23462	4	67.1993	2.72945	5	77.3634	2.72933	5
112	2.64687		94.287	57.8273	72.1816	87.7081	60.3435	71.4286		100.848	82.0351	85.0174	79.603	91.3867	67.9078	69.2171	69.9911		2.64687	93.5575	2.77809	4	65.0573	2.49263	5	78.0531	2.69369	5
113	2.70988		94.9269	58.9803	69.7352	88.0922	60.3435	71.5046		99.4838	81.3597	83.1446	79.603	91.4224	67.5532	68.7722	69.4991		2.70988	93.4813	2.43928	4	65.0297	2.22381	5	77.0694	2.70641	5
114	2.7729		95.7038	57.8529	70.744	87.516	60.0312	70.0608		100.885	81.5849	85.6272	79.772	91.6369	69.8138	68.6833	68.6494		2.7729	93.9354	2.85651	4	65.0061	2.50825	5	77.5578	3.07301	5
115	2.83592		94.7669	57.3917	70.2144	90.2689	59.719	71.7325		97.1608	80.7744	84.1463	81.25	92.7091	68.8387	68.1495	67.0841		2.83592	93.7264	1.46819	4	64.2366	2.36494	5	77.6235	2.78591	5
116	2.89895		95.4068	58.0067	69.9369	84.7631	61.0461	69.8328		97.7876	79.8289	83.493	78.9274	90.3145	68.1738	66.1477	70.6619		2.89895	92.068	2.89104	4	64.8072	2.32166	5	76.4038	2.76907	5
117	2.96197		94.3784	56.7	70.8701	85.4033	60.5777	70.1368		99.3732	80.4142	82.4042	78.2939	91.8513	67.3316	66.7705	69.7674		2.96197	92.7516	2.90544	4	64.2294	2.41638	5	76.4238	2.50555	5
118	3.02498		96.4808	56.5975	70.4666	85.7234	59.797	69.3009		97.4558	80.3692	80.0087	79.5608	89.9929	67.8191	67.6157	69.7227		3.02498	92.4132	2.77765	4	64.3104	2.57283	5	75.9412	2.48313	5
119	3.088		95.1554	55.8545	68.9533	87.516	58.3919	70.3647		100.479	79.5137	81.3589	78.8851	89.3853	67.6862	68.016	66.5474		3.088	93.134	2.93904	4	63.2992	2.56467	5	75.8152	2.55567	5
120	3.15102		94.1271	54.0866	70.2648	85.0832	58.1577	67.1733		98.3038	80.6844	81.1847	77.1959	89.7069	66.5337	66.9929	67.7102		3.15102	91.8053	2.84621	4	62.6962	2.76633	5	75.3006	2.81614	5
121	3.21405		95.7724	55.4189	69.6091	84.9552	59.1725	68.465		97.677	77.6677	82.9268	78.5051	89.8856	66.4894	68.8167	66.5474		3.21405	92.0726	2.89451	4	63.289	2.55244	5	75.4347	2.7664	5
122	3.27707		94.447	55.2139	70.5675	84.8271	58.3138	68.541		101.438	78.6132	83.1446	78.0405	91.1008	66.8883	65.258	67.3524		3.27707	92.9533	3.46036	4	62.6053	2.45932	5	75.7814	2.71061	5
123	3.34007		93.7843	54.4197	70.7692	83.6108	56.7525	68.0851		99.2994	79.1535	80.1829	78.9696	91.9585	64.8936	65.0356	66.4132		3.34007	92.1632	3.24987	4	61.5029	2.45791	5	75.4321	2.49654	5
124	3.4031		96.1837	54.8552	67.6671	84.9552	56.6745	68.3891		101.18	76.9923	81.3589	75.9291	90.3145	65.7801	64.9021	67.1735		3.4031	93.1583	3.52228	4	61.8771	2.53782	5	74.0673	2.63054	5
125	3.46613		94.8355	54.1122	67.4149	85.5314	56.3622	66.3374		99.6313	75.8667	80.4007	77.2382	90.7076	64.9823	65.8808	66.8157		3.46613	92.6764	2.99943	4	61.6306	2.65014	5	73.4516	2.7885	5
126	3.52913		92.8016	54.7784	67.2131	84.8912	55.5816	67.7812		96.0546	77.5326	83.1446	77.7872	90.7076	65.2926	64.5018	65.4293		3.52913	91.1138	2.3478	4	61.1167	2.43215	5	74.6917	3.10475	5
127	3.59217		94.7898	53.4717	67.4905	85.9795	56.4403	66.7173		100.221	77.2625	83.3188	76.9848	88.742	62.9876	64.4573	66.1449		3.59217	92.4331	3.18174	4	60.7004	2.44327	5	74.3548	3.17155	5
128	3.6552		95.2239	52.1906	66.4565	85.3393	55.5816	65.9574		97.2345	79.0185	81.054	79.7297	90.6004	63.2092	64.6797	63.6852		3.6552	92.0995	2.64698	4	59.8693	2.512	5	74.4432	3.37919	5
129	3.71822		93.9214	53.113	68.4237	85.3393	57.0648	66.1094		97.2345	77.9379	80.6185	78.8851	89.1708	64.8936	65.7473	66.5921		3.71822	91.4165	2.61564	4	61.4822	2.6972	5	74.3949	2.96439	5
130	3.78122		93.6015	53.113	66.3304	86.0435	55.8158	66.4894		98.3407	76.6772	78.3101	76.3936	91.1008	63.6968	62.7669	64.1324		3.78122	92.2716	2.56194	4	59.905	2.27258	5	72.8401	2.64556	5
131	3.84425		93.83	52.2931	65.3468	84.8271	56.6745	64.6657		99.705	79.2886	81.5331	74.2821	90.4932	63.1206	63.5676	64.6691		3.84425	92.2138	3.11252	4	60.065	2.39479	5	73.0232	3.47875	5
132	3.90727		94.0128	52.3956	63.884	87.516	54.0984	65.6535		98.8938	75.3264	80.2265	76.1824	88.742	64.406	61.4769	63.5063		3.90727	92.2911	2.61339	4	59.1766	2.48148	5	72.2546	3.1785	5
133	3.97028		95.2697	51.6782	67.1879	86.5557	56.9087	66.4134		100.996	72.9851	79.7038	72.6774	89.1351	62.5443	62.6335	62.3882		3.97028	92.989	3.23454	4	59.2306	2.179	5	71.7935	2.39721	5
134	4.0333		94.3099	50.7815	66.0025	85.5954	53.8642	65.0456		98.5251	75.0113	80.5314	75.4645	90.8149	62.8103	62.6335	63.2379		4.0333	92.3113	2.73782	4	58.6655	2.63668	5	72.4111	2.97778	5
135	4.09633		94.6069	50.9864	64.5397	84.1869	55.0351	64.5137		97.4926	75.0113	79.9652	75.7179	87.9914	62.234	61.9662	62.8801		4.09633	91.0695	3.03609	4	58.6204	2.38254	5	71.9495	3.1466	5
136	4.15935		96.2751	50.9864	65.2459	83.8028	54.4106	65.4255		100.295	76.452	78.1359	74.8311	88.9921	62.367	61.2544	62.2093		4.15935	92.3413	3.68396	4	58.2456	2.33616	5	72.0181	2.77781	5
137	4.22237		94.5155	49.2185	64.9685	83.9309	55.8158	65.1976		98.5251	74.6961	77.6568	75.4223	90.7434	60.461	62.1441	62.254		4.22237	91.9287	3.10342	4	57.9787	2.48203	5	71.5882	2.70044	5
138	4.28538		93.6929	48.6293	63.5813	83.4827	53.2397	64.2097		96.2389	73.7506	78.5714	73.6486	90.0643	61.5691	60.3648	62.3882		4.28538	90.8697	2.7691	4	57.2382	2.69404	5	70.7523	2.93892	5
139	4.34842		94.7212	49.8078	63.884	83.8668	53.7861	61.9301		99.5944	76.7672	76.9164	73.3953	90.243	63.0762	60.1423	61.8962		4.34842	92.1064	3.34502	4	57.7418	2.55023	5	70.5786	3.20948	5
140	4.41143		93.2358	49.3723	63.5057	83.6748	53.3958	64.1337		98.5251	75.1463	78.7456	75.2111	91.065	59.6631	58.7189	60.0179		4.41143	91.6252	3.07849	4	56.2336	2.09033	5	71.3485	3.14344	5
141	4.47445		96.0466	49.4491	63.3796	83.2266	52.7713	62.0061		99.7419	73.8856	77.5697	74.7044	89.7784	61.0816	61.6548	63.2379		4.47445	92.1984	3.6293	4	57.6389	2.73947	5	70.3091	3.17636	5
142	4.53747		94.6298	49.4748	61.5132	83.0346	52.1468	64.5137		97.4926	73.1652	78.5279	75.9713	87.2766	60.8156	60.0979	60.9571		4.53747	90.6084	3.31697	4	56.6984	2.44481	5	70.7383	3.29999	5
143	4.60048		93.2358	48.2193	60.8827	84.315	52.7713	63.7538		98.4882	71.8595	79.6167	75.9291	88.0629	62.633	59.4306	61.6726		4.60048	91.0255	3.08741	4	56.9454	2.77884	5	70.4084	3.55246	5
144	4.6635		93.0302	49.4235	64.1362	84.379	52.381	63.6018		96.1652	72.6249	79.007	73.4375	88.9564	60.9043	60.4537	59.0787		4.6635	90.6327	2.554	4	56.4482	2.33141	5	70.5615	2.94599	5
145	4.72652		94.7898	47.7838	63.884	82.7145	52.8493	63.1459		99.6681	73.4804	75.5662	75.2111	86.8835	59.5301	57.7847	59.7943		4.72652	91.014	3.81984	4	55.5484	2.30713	5	70.2575	2.77763	5
146	4.78955		92.4817	48.1168	61.8159	83.8668	51.21	61.2462		99.1888	75.1463	79.878	73.4797	91.0293	59.5301	59.653	61.6279		4.78955	91.6417	3.14229	4	56.0276	2.66987	5	70.3132	3.73689	5
147	4.85257		91.4762	48.4243	60.8323	83.2266	51.9126	61.4742		100.295	73.6605	80.27	71.8328	89.6712	59.5745	59.5641	60.5546		4.85257	91.1673	3.52021	4	56.006	2.45277	5	69.614	3.72977	5
148	4.9156		90.6079	47.2201	61.2863	83.6108	51.3661	59.4985		99.4469	73.4354	77.3955	72.8885	88.0629	58.6436	58.9858	57.737		4.9156	90.4321	3.33468	4	54.7905	2.34698	5	68.9008	3.57078	5
149	4.97862		95.5667	47.0151	61.5637	82.9065	50.8977	60.4103		100.111	72.715	77.0035	74.4088	89.0636	60.4167	58.274	60.644		4.97862	91.9119	3.76149	4	55.4495	2.75219	5	69.2203	3.43475	5
150	6.01888		103.565	25.2114	24.5145	50.8323	19.9063	21.0486		75.9218	30.7519	35.7143	34.7551	92.3159	26.4184	27.4911	25.0894		6.01888	80.6587	11.4478	4	24.8233	1.30499	5	29.3569	2.86338	5
151	6.08178		102.399	25.1345	25.1702	49.2958	19.4379	20.6687		76.4012	30.7519	35.3223	33.4037	89.7427	26.4184	26.6904	25.6261		6.08178	79.4598	11.3695	4	24.6615	1.33497	5	29.0634	2.70639	5
152	6.1448		99.383	25.0064	24.7667	50	19.7502	21.5046		77.7286	31.0671	36.3676	34.7128	93.138	26.0195	25.7562	25.2236		6.1448	80.0624	11.0055	4	24.3512	1.16441	5	29.6838	2.85443	5
153	6.20808		100.823	24.5708	25.7251	49.1037	20.2186	20.8967		74.8525	32.0126	35.9756	34.5017	92.6733	24.9113	26.1121	25.3131		6.20808	79.3631	11.4515	4	24.2252	1.0341	5	29.8223	2.83735	5
154	6.2711		103.359	24.1353	25.3216	47.1831	20.2186	20.8967		75.59	31.1121	35.9756	35.2196	90.1001	26.4628	26.3345	24.8658		6.2711	79.0581	12.0434	4	24.4034	1.13509	5	29.7051	2.90269	5
155	6.33412		101.097	25.1601	25.0441	46.3508	19.8283	21.7325		74.7788	31.5173	35.7578	35.0084	92.4589	25	25.0445	24.4633		6.33412	78.6713	12.0857	4	23.8992	1.0248	5	29.8121	2.76835	5
156	6.39715		99.1773	24.6221	24.918	46.5429	19.7502	21.5046		77.028	31.3823	35.6272	33.9527	90.1001	25.8865	25.8897	25.4025		6.39715	78.2121	11.4935	4	24.3102	1.16326	5	29.4769	2.70028	5
157	6.46017		100.8	24.2634	24.6154	46.0948	19.4379	21.1246		75	31.1571	36.1063	35.3463	90.1358	25.8422	25.089	26.1628		6.46017	78.0076	11.8815	4	24.1591	1.225	5	29.6699	2.95322	5
158	6.52318		101.051	24.3403	25.1955	48.0154	20.2186	21.7325		76.8437	31.6974	36.8902	34.3328	92.4589	25.7979	25.7562	25.6261		6.52318	79.5923	11.6572	4	24.3478	1.06703	5	29.9697	2.83337	5
159	6.5862		98.6746	24.0072	25.2711	46.863	20.2186	21.4286		77.2124	31.8775	36.6725	35.5574	90.3145	26.4628	25.4004	25.2683		6.5862	78.2661	11.3612	4	24.2714	1.08549	5	30.1614	2.95494	5
160	6.64922		100.457	24.2634	24.9685	47.1191	20.3747	21.3526		76.1062	30.977	34.9739	35.2196	88.599	25.3546	25.0445	25		6.64922	78.0703	11.4523	4	24.0074	0.925682	5	29.4983	2.75476	5
			Mn (uM)/Ga (uM)			Mn (uM)/Ga (uM)						Mn (uM)/Ga (uM)
			0/0	25/0	25/15	0/0	25/0	25/15		0/0	25/ 15	25/15	25/ 15	0/0	25/0	25/0	25/0
			5759	5352	5932	1924	1944	1910		4356	4132	4228	4248	4260	4112	4174	4230
			5864	5388	5623	1913	1884	1871		4282	4175	4250	4221	4181	4171	4129	4272
			5748	5349	5428	1826	1869	1886		4184	4102	4180	4218	4122	4112	4167	4150
			5644	5248	5467	1845	1792	1832		4204	4061	4118	3990	4120	4210	4080	4140
			5564	5255	5509	1736	1823	1793		4200	4007	4131	4174	4093	4091	4048	4154
			5374	5203	5320	1759	1780	1787		4083	3973	4095	4057	4037	3939	3971	4042
			5292	5225	5331	1725	1752	1671		4156	3989	4031	4007	3988	3934	3962	4087
			5270	5174	5189	1710	1743	1710		4082	3973	3994	3968	4000	3983	3989	3958
			5157	5211	5261	1704	1707	1713		4059	3954	4012	3907	3872	3853	3926	3908
			5103	5088	5202	1693	1720	1697		3968	3861	3887	3895	3914	3923	3879	3862
			5104	5011	5228	1686	1678	1695		3991	3840	3918	3955	3884	3835	3963	3973
			5034	5028	5165	1680	1722	1650		4049	3858	3892	3832	3900	3855	3856	3789
			5060	5119	5246	1628	1680	1675		3927	3782	3906	3829	3894	3728	3783	3767
			4891	5039	5072	1610	1661	1605		3885	3746	3850	3757	3738	3761	3827	3732
			4968	5045	5166	1587	1638	1657		3761	3688	3896	3777	3719	3704	3797	3714
			5018	4948	5118	1611	1626	1580		3831	3661	3756	3723	3734	3768	3687	3782
			5001	5057	5067	1592	1616	1583		3778	3639	3659	3699	3654	3634	3720	3735
			4912	5002	5042	1601	1633	1554		3782	3604	3769	3701	3640	3632	3640	3626
			4967	5090	4984	1623	1640	1543		3783	3686	3736	3575	3591	3582	3593	3601
			4958	5049	4855	1577	1606	1567		3737	3592	3735	3661	3567	3550	3615	3581
			4840	5007	5170	1572	1571	1567		3685	3634	3666	3596	3632	3565	3580	3571
			4862	5029	5019	1566	1561	1521		3623	3632	3582	3476	3638	3526	3563	3489
			4877	5087	5018	1565	1590	1577		3604	3551	3584	3512	3526	3500	3529	3550
			4792	4988	4898	1567	1563	1539		3528	3605	3534	3461	3472	3473	3611	3473
			4915	5015	4745	1582	1592	1510		3644	3571	3500	3441	3486	3505	3645	3574
			4817	4988	4853	1580	1566	1485		3532	3426	3550	3495	3480	3506	3505	3489
			4618	4819	4883	1548	1612	1527		3574	3512	3490	3404	3470	3466	3539	3454
			4790	5010	4886	1512	1569	1527		3477	3493	3504	3494	3436	3452	3486	3373
			4824	4957	4798	1546	1556	1525		3444	3414	3464	3433	3459	3500	3480	3451
			4685	4896	4855	1530	1523	1556		3508	3448	3542	3471	3439	3464	3421	3473
			4629	4874	4786	1556	1620	1525		3485	3448	3533	3511	3417	3383	3533	3476
			4692	5014	4880	1540	1561	1541		3455	3494	3380	3394	3418	3469	3384	3398
			4666	4935	4897	1509	1554	1500		3415	3420	3347	3287	3391	3403	3382	3447
			4693	4868	4781	1500	1567	1510		3443	3379	3361	3381	3429	3407	3465	3446
			4693	4961	4887	1513	1567	1505		3457	3351	3372	3360	3351	3401	3424	3398
			4532	4973	4684	1496	1585	1514		3294	3366	3466	3370	3481	3350	3423	3465
			4641	4921	4803	1528	1556	1487		3428	3353	3398	3445	3375	3424	3399	3319
			4636	4977	4967	1515	1535	1481		3425	3314	3359	3351	3364	3374	3473	3358
			4665	4961	4707	1527	1528	1502		3424	3283	3347	3359	3289	3316	3333	3310
			4572	4797	4784	1479	1509	1510		3320	3374	3333	3316	3348	3271	3328	3359
			4604	4882	4938	1483	1501	1487		3447	3321	3297	3317	3378	3314	3343	3365
			4743	4872	4780	1478	1523	1448		3355	3323	3321	3249	3381	3293	3292	3313
			4602	4822	4778	1527	1546	1506		3259	3355	3292	3231	3296	3280	3348	3350
			4569	4925	4790	1460	1505	1487		3354	3356	3296	3326	3279	3272	3317	3355
			4666	4896	4762	1451	1492	1475		3363	3393	3304	3296	3222	3213	3294	3226
			4652	4815	4746	1511	1502	1445		3317	3260	3292	3238	3259	3299	3293	3285
			4631	4886	4727	1472	1501	1463		3424	3287	3290	3250	3234	3270	3260	3224
			4634	4850	4761	1458	1525	1462		3369	3232	3222	3260	3277	3421	3192	3223
			4502	4916	4809	1467	1481	1473		3311	3340	3280	3170	3226	3283	3286	3270
			5003	5412	5045	1311	1384	1305		3641	3390	3377	3464	3489	3581	3712	3484
			4997	5488	4961	1330	1380	1304		3477	3390	3277	3366	3559	3553	3748	3449
			5043	5391	4909	1329	1366	1266		3511	3325	3341	3380	3447	3497	3682	3480
			5009	5375	5033	1302	1351	1267		3672	3373	3336	3334	3528	3488	3591	3492
			5020	5337	5107	1292	1347	1253		3464	3360	3375	3383	3446	3569	3566	3477
			4945	5371	4979	1263	1285	1248		3606	3344	3445	3338	3468	3670	3634	3537
			4878	5339	4924	1274	1328	1267		3564	3304	3302	3428	3453	3484	3627	3431
			4920	5256	4979	1280	1268	1236		3528	3307	3286	3315	3402	3371	3575	3459
			4947	5334	5056	1285	1297	1265		3380	3362	3296	3472	3438	3348	3554	3473
			4915	5342	5039	1256	1293	1251		3414	3376	3306	3324	3399	3462	3597	3458
			4818	5314	4936	1258	1297	1241		3452	3336	3339	3289	3389	3378	3532	3456
			4937	5143	4864	1256	1287	1212		3494	3223	3268	3297	3369	3394	3555	3376
			4792	5266	4937	1264	1269	1216		3293	3301	3264	3239	3406	3373	3525	3407
			4966	5255	4935	1279	1269	1225		3426	3339	3390	3344	3423	3410	3502	3346
			4899	5187	4900	1262	1265	1240		3391	3363	3346	3291	3293	3342	3480	3430
			4875	5106	4900	1254	1285	1226		3269	3300	3354	3299	3415	3364	3539	3476
			4840	5218	4857	1265	1265	1222		3416	3353	3361	3311	3373	3343	3501	3384
			4877	5228	4838	1244	1235	1242		3415	3289	3245	3271	3499	3353	3465	3370
			4986	5196	4899	1250	1297	1198		3429	3363	3245	3221	3407	3309	3514	3336
			4843	5244	5020	1263	1295	1222		3307	3361	3305	3305	3335	3305	3391	3396
			4376	3903	3965	1562	1281	1316		2712	2221	2296	2368	2798	2256	2248	2236
			4480	3798	3877	1540	1244	1312		2749	2170	2272	2322	2838	2238	2155	2260
			4454	3719	3822	1503	1238	1189		2716	2193	2242	2261	2832	2191	2232	2234
			4425	3726	3827	1526	1251	1189		2804	2198	2241	2317	2752	2172	2127	2163
			4411	3629	3794	1489	1200	1192		2788	2210	2257	2240	2764	2113	2149	2119
			4373	3593	3743	1492	1172	1164		2723	2130	2186	2237	2802	2126	2140	2127
			4297	3480	3711	1483	1177	1145		2700	2186	2240	2203	2852	2095	2056	2092
			4351	3336	3603	1468	1129	1145		2790	2178	2160	2210	2739	2055	2087	2048
			4267	3384	3474	1482	1114	1107		2792	2093	2185	2157	2739	2064	2021	2022
			4248	3266	3536	1444	1085	1150		2743	2099	2183	2188	2762	1993	1982	1964
			4224	3287	3514	1455	1111	1148		2721	2064	2175	2186	2751	1994	1966	1947
			4253	3153	3384	1450	1084	1118		2630	2021	2092	2139	2740	1980	1988	1962
			4160	3036	3425	1460	1055	1113		2799	1984	2140	2073	2682	1969	1888	1929
			4305	3061	3372	1511	1049	1112		2731	1992	2160	2093	2673	1965	1923	1920
			4242	2993	3281	1432	1038	1089		2699	1995	2086	2169	2645	1863	1841	1904
			4260	3029	3293	1448	1078	1072		2681	1992	2102	2075	2668	1873	1851	1916
			4294	2990	3346	1447	997	1107		2772	1983	2113	2069	2669	1948	1848	1880
			4269	2929	3224	1484	989	1076		2700	1955	2093	2056	2670	1834	1842	1890
			4189	2824	3215	1442	995	1057		2672	1959	2058	2045	2726	1792	1813	1816
			4260	2832	3152	1399	1005	1069		2666	1978	2063	2025	2688	1779	1847	1840
			4311	2812	3189	1429	969	1042		2764	1927	2080	2085	2603	1814	1793	1824
			4186	2779	3194	1408	957	1075		2776	1926	2037	2018	2714	1794	1752	1798
			4283	2763	3134	1417	991	1056		2735	1914	2053	2069	2686	1785	1807	1781
			4324	2724	3145	1412	934	1026		2699	1910	2033	2019	2681	1771	1806	1774
			4204	2710	3149	1389	913	1025		2738	1951	2066	1997	2593	1742	1752	1748
			4206	2668	3027	1393	940	1028		2741	1870	2035	1993	2623	1757	1745	1758
			4246	2623	3062	1388	931	1047		2775	1932	1957	2016	2638	1773	1754	1724
			4263	2628	3011	1414	915	1001		2615	1895	2011	2012	2616	1725	1715	1713
			4196	2603	3013	1394	906	1022		2656	1848	1994	1987	2687	1718	1725	1711
			4235	2511	3076	1402	886	998		2688	1883	2010	2017	2643	1742	1746	1720
			4218	2522	3031	1372	869	992		2684	1905	1992	1977	2590	1686	1725	1748
			4164	2540	3025	1437	846	951		2649	1891	1996	1982	2593	1676	1617	1696
			4175	2451	3000	1391	872	974		2715	1845	2048	1920	2596	1673	1648	1665
			4135	2452	2966	1379	841	999		2663	1885	1996	1927	2624	1721	1693	1691
			4205	2435	2892	1423	828	982		2710	1835	2027	1909	2630	1652	1669	1707
			4132	2423	2921	1385	844	948		2650	1811	2004	2024	2618	1683	1658	1660
			4136	2421	2886	1379	816	994		2719	1856	2021	1933	2622	1620	1690	1618
			4228	2402	2984	1385	837	950		2700	1874	1986	1962	2616	1630	1612	1636
			4116	2324	2872	1398	817	942		2706	1833	1952	1890	2597	1607	1581	1623
			4148	2338	2832	1355	812	946		2728	1792	1950	1881	2627	1643	1576	1584
			4194	2342	2865	1389	829	981		2844	1838	1950	1927	2571	1631	1594	1572
			4269	2294	2832	1371	804	928		2797	1780	1940	1900	2621	1581	1631	1606
			4126	2257	2862	1370	773	940		2735	1822	1952	1885	2557	1532	1556	1565
			4154	2302	2765	1376	773	941		2698	1807	1909	1885	2558	1524	1546	1554
			4188	2258	2805	1367	769	922		2736	1812	1966	1889	2564	1575	1544	1535
			4147	2240	2784	1410	765	944		2635	1794	1932	1924	2594	1553	1532	1500
			4175	2264	2773	1324	782	919		2652	1773	1917	1869	2527	1538	1487	1580
			4130	2213	2810	1334	776	923		2695	1786	1892	1854	2570	1519	1501	1560
			4222	2209	2794	1339	766	912		2643	1785	1837	1884	2518	1530	1520	1559
			4164	2180	2734	1367	748	926		2725	1766	1868	1868	2501	1527	1529	1488
			4119	2111	2786	1329	745	884		2666	1792	1864	1828	2510	1501	1506	1514
			4191	2163	2760	1327	758	901		2649	1725	1904	1859	2515	1500	1547	1488
			4133	2155	2798	1325	747	902		2751	1746	1909	1848	2549	1509	1467	1506
			4104	2124	2806	1306	727	896		2693	1758	1841	1870	2573	1464	1462	1485
			4209	2141	2683	1327	726	900		2744	1710	1868	1798	2527	1484	1459	1502
			4150	2112	2673	1336	722	873		2702	1685	1846	1829	2538	1466	1481	1494
			4061	2138	2665	1326	712	892		2605	1722	1909	1842	2538	1473	1450	1463
			4148	2087	2676	1343	723	878		2718	1716	1913	1823	2483	1421	1449	1479
			4167	2037	2635	1333	712	868		2637	1755	1861	1888	2535	1426	1454	1424
			4110	2073	2713	1333	731	870		2637	1731	1851	1868	2495	1464	1478	1489
			4096	2073	2630	1344	715	875		2667	1703	1798	1809	2549	1437	1411	1434
			4106	2041	2591	1325	726	851		2704	1761	1872	1759	2532	1424	1429	1446
			4114	2045	2533	1367	693	864		2682	1673	1842	1804	2483	1453	1382	1420
			4169	2017	2664	1352	729	874		2739	1621	1830	1721	2494	1411	1408	1395
			4127	1982	2617	1337	690	856		2672	1666	1849	1787	2541	1417	1408	1414
			4140	1990	2559	1315	705	849		2644	1666	1836	1793	2462	1404	1393	1406
			4213	1990	2587	1309	697	861		2720	1698	1794	1772	2490	1407	1377	1391
			4136	1921	2576	1311	715	858		2672	1659	1783	1786	2539	1364	1397	1392
			4100	1898	2521	1304	682	845		2610	1638	1804	1744	2520	1389	1357	1395
			4145	1944	2533	1310	689	815		2701	1705	1766	1738	2525	1423	1352	1384
			4080	1927	2518	1307	684	844		2672	1669	1808	1781	2548	1346	1320	1342
			4203	1930	2513	1300	676	816		2705	1641	1781	1769	2512	1378	1386	1414
			4141	1931	2439	1297	668	849		2644	1625	1803	1799	2442	1372	1351	1363
			4080	1882	2414	1317	676	839		2671	1596	1828	1798	2464	1413	1336	1379
			4071	1929	2543	1318	671	837		2608	1613	1814	1739	2489	1374	1359	1321
			4148	1865	2533	1292	677	831		2703	1632	1735	1781	2431	1343	1299	1337
			4047	1878	2451	1310	656	806		2690	1669	1834	1740	2547	1343	1341	1378
			4003	1890	2412	1300	665	809		2720	1636	1843	1701	2509	1344	1339	1354
			3965	1843	2430	1306	658	783		2697	1631	1777	1726	2464	1323	1326	1291
			4182	1835	2441	1295	652	795		2715	1615	1768	1762	2492	1363	1310	1356
			4532	984	972	794	255	277		2059	683	820	823	2583	596	618	561
			4481	981	998	770	249	272		2072	683	811	791	2511	596	600	573
			4349	976	982	781	253	283		2108	690	835	822	2606	587	579	564
			4412	959	1020	767	259	275		2030	711	826	817	2593	562	587	566
			4523	942	1004	737	259	275		2050	691	826	834	2521	597	592	556
			4424	982	993	724	254	286		2028	700	821	829	2587	564	563	547
			4340	961	988	727	253	283		2089	697	818	804	2521	584	582	568
			4411	947	976	720	249	278		2034	692	829	837	2522	583	564	585
			4422	950	999	750	259	286		2084	704	847	813	2587	582	579	573
			4318	937	1002	732	259	282		2094	708	842	842	2527	597	571	565
			4396	947	990	736	261	281		2064	688	803	834	2479	572	563	559

## Sheet: Figure1H_WT_ITC
sec	ucal/sec		min	ucal/sec
3	-0.00222		0.05	-0.00222
4	-0.0012		0.0666667	-0.0012
5	0.000167033		0.0833333	0.000167033
6	0.00134		0.1	0.00134
7	0.00194		0.116667	0.00194
8	0.0013		0.133333	0.0013
9	2.51016e-05		0.15	2.51016e-05
10	-0.00264		0.166667	-0.00264
11	-0.00467		0.183333	-0.00467
12	-0.00568		0.2	-0.00568
13	-0.00514		0.216667	-0.00514
14	-0.00279		0.233333	-0.00279
15	-0.00226		0.25	-0.00226
16	-0.00201		0.266667	-0.00201
17	-0.00163		0.283333	-0.00163
18	0.000428257		0.3	0.000428257
19	0.00196		0.316667	0.00196
20	0.00189		0.333333	0.00189
21	0.000949309		0.35	0.000949309
22	7.63262e-05		0.366667	7.63262e-05
23	-0.00175		0.383333	-0.00175
24	-0.0028		0.4	-0.0028
25	-0.00343		0.416667	-0.00343
26	-0.00455		0.433333	-0.00455
27	-0.00622		0.45	-0.00622
28	-0.00791		0.466667	-0.00791
29	-0.00655		0.483333	-0.00655
30	-0.00382		0.5	-0.00382
31	-0.00174		0.516667	-0.00174
32	-0.00177		0.533333	-0.00177
33	-0.00177		0.55	-0.00177
34	-0.00204		0.566667	-0.00204
35	-0.00231		0.583333	-0.00231
36	-0.00404		0.6	-0.00404
37	-0.0043		0.616667	-0.0043
38	-0.00374		0.633333	-0.00374
39	-0.003		0.65	-0.003
40	-0.00178		0.666667	-0.00178
41	-0.000960346		0.683333	-0.000960346
42	0.000626672		0.7	0.000626672
43	0.000313689		0.716667	0.000313689
44	0.000650706		0.733333	0.000650706
45	0.000507724		0.75	0.000507724
46	0.00604		0.766667	0.00604
47	0.01265		0.783333	0.01265
48	0.01715		0.8	0.01715
49	0.01399		0.816667	0.01399
50	0.00825		0.833333	0.00825
51	0.00436		0.85	0.00436
52	0.00269		0.866667	0.00269
53	0.00165		0.883333	0.00165
54	0.00216		0.9	0.00216
55	0.00337		0.916667	0.00337
56	0.00412		0.933333	0.00412
57	0.00345		0.95	0.00345
58	0.00259		0.966667	0.00259
59	0.003		0.983333	0.003
60	0.00162		1	0.00162
61	0		1.01667	0
62	-0.00948		1.03333	-0.00948
63	-0.02323		1.05	-0.02323
64	-0.03642		1.06667	-0.03642
65	-0.03935		1.08333	-0.03935
66	-0.03083		1.1	-0.03083
67	-0.01781		1.11667	-0.01781
68	-0.00577		1.13333	-0.00577
69	0.00251		1.15	0.00251
70	0.00662		1.16667	0.00662
71	0.00865		1.18333	0.00865
72	0.01031		1.2	0.01031
73	0.01183		1.21667	0.01183
74	0.01213		1.23333	0.01213
75	0.01196		1.25	0.01196
76	0.01166		1.26667	0.01166
77	0.00963		1.28333	0.00963
78	0.00725		1.3	0.00725
79	0.00399		1.31667	0.00399
80	0.00348		1.33333	0.00348
81	0.00389		1.35	0.00389
82	0.00505		1.36667	0.00505
83	0.00586		1.38333	0.00586
84	0.00521		1.4	0.00521
85	0.00443		1.41667	0.00443
86	0.00396		1.43333	0.00396
87	0.00443		1.45	0.00443
88	0.00602		1.46667	0.00602
89	0.007		1.48333	0.007
90	0.00766		1.5	0.00766
91	0.00656		1.51667	0.00656
92	0.00597		1.53333	0.00597
93	0.0054		1.55	0.0054
94	0.00449		1.56667	0.00449
95	0.00435		1.58333	0.00435
96	0.00492		1.6	0.00492
97	0.00536		1.61667	0.00536
98	0.00342		1.63333	0.00342
99	0.00181		1.65	0.00181
100	-0.000446326		1.66667	-0.000446326
101	0.00167		1.68333	0.00167
102	0.00327		1.7	0.00327
103	0.00744		1.71667	0.00744
104	0.00693		1.73333	0.00693
105	0.00503		1.75	0.00503
106	0.00298		1.76667	0.00298
107	0.002		1.78333	0.002
108	0.00347		1.8	0.00347
109	0.00545		1.81667	0.00545
110	0.00752		1.83333	0.00752
111	0.00833		1.85	0.00833
112	0.0082		1.86667	0.0082
113	0.01129		1.88333	0.01129
114	0.01475		1.9	0.01475
115	0.01412		1.91667	0.01412
116	0.01279		1.93333	0.01279
117	0.00839		1.95	0.00839
118	0.00649		1.96667	0.00649
119	0.00337		1.98333	0.00337
120	0.00237		2	0.00237
121	0.00276		2.01667	0.00276
122	0.00188		2.03333	0.00188
123	0.00183		2.05	0.00183
124	0.00337		2.06667	0.00337
125	0.00619		2.08333	0.00619
126	0.0067		2.1	0.0067
127	0.00517		2.11667	0.00517
128	0.00401		2.13333	0.00401
129	0.00512		2.15	0.00512
130	0.00649		2.16667	0.00649
131	0.0076		2.18333	0.0076
132	0.00756		2.2	0.00756
133	0.00714		2.21667	0.00714
134	0.00591		2.23333	0.00591
135	0.006		2.25	0.006
136	0.0062		2.26667	0.0062
137	0.0083		2.28333	0.0083
138	0.00873		2.3	0.00873
139	0.01023		2.31667	0.01023
140	0.00751		2.33333	0.00751
141	0.0057		2.35	0.0057
142	0.00334		2.36667	0.00334
143	0.00481		2.38333	0.00481
144	0.00488		2.4	0.00488
145	0.00579		2.41667	0.00579
146	0.00552		2.43333	0.00552
147	0.00785		2.45	0.00785
148	0.00692		2.46667	0.00692
149	0.00708		2.48333	0.00708
150	0.00549		2.5	0.00549
151	0.00776		2.51667	0.00776
152	0.00937		2.53333	0.00937
153	0.01098		2.55	0.01098
154	0.00964		2.56667	0.00964
155	0.0075		2.58333	0.0075
156	0.00576		2.6	0.00576
157	0.00442		2.61667	0.00442
158	0.00346		2.63333	0.00346
159	0.00251		2.65	0.00251
160	0.00296		2.66667	0.00296
161	0.00353		2.68333	0.00353
162	0.00386		2.7	0.00386
163	0.0028		2.71667	0.0028
164	0.000662779		2.73333	0.000662779
165	-0.00118		2.75	-0.00118
166	0.000146814		2.76667	0.000146814
167	0.00234		2.78333	0.00234
168	0.00332		2.8	0.00332
169	0.00274		2.81667	0.00274
170	0.00324		2.83333	0.00324
171	0.00501		2.85	0.00501
172	0.0059		2.86667	0.0059
173	0.00455		2.88333	0.00455
174	0.00325		2.9	0.00325
175	0.00231		2.91667	0.00231
176	0.003		2.93333	0.003
177	0.00397		2.95	0.00397
178	0.00391		2.96667	0.00391
179	0.00381		2.98333	0.00381
180	0.00387		3	0.00387
181	0.0034		3.01667	0.0034
182	0.00605		3.03333	0.00605
183	0.00599		3.05	0.00599
184	0.00762		3.06667	0.00762
185	0.00796		3.08333	0.00796
186	0.00868		3.1	0.00868
187	0.00951		3.11667	0.00951
188	0.00808		3.13333	0.00808
189	0.00734		3.15	0.00734
190	0.00643		3.16667	0.00643
191	0.00923		3.18333	0.00923
192	0.01303		3.2	0.01303
193	0.01386		3.21667	0.01386
194	0.00988		3.23333	0.00988
195	0.00627		3.25	0.00627
196	0.00476		3.26667	0.00476
197	0.00692		3.28333	0.00692
198	0.00871		3.3	0.00871
199	0.00928		3.31667	0.00928
200	0.00694		3.33333	0.00694
201	0.00474		3.35	0.00474
202	0.00445		3.36667	0.00445
203	0.00359		3.38333	0.00359
204	0.000573471		3.4	0.000573471
205	-0.000469512		3.41667	-0.000469512
206	0.000117505		3.43333	0.000117505
207	0.00306		3.45	0.00306
208	0.004		3.46667	0.004
209	0.00437		3.48333	0.00437
210	0.0064		3.5	0.0064
211	0.00762		3.51667	0.00762
212	0.0094		3.53333	0.0094
213	0.00753		3.55	0.00753
214	0.00605		3.56667	0.00605
215	0.0055		3.58333	0.0055
216	0.00671		3.6	0.00671
217	0.00731		3.61667	0.00731
218	0.00536		3.63333	0.00536
219	0.00221		3.65	0.00221
220	0.00234		3.66667	0.00234
221	0.00212		3.68333	0.00212
222	0.00333		3.7	0.00333
223	0.00199		3.71667	0.00199
224	0.00291		3.73333	0.00291
225	0.00109		3.75	0.00109
226	6.57037e-05		3.76667	6.57037e-05
227	-0.000178153		3.78333	-0.000178153
228	0.00018799		3.8	0.00018799
229	-0.00366		3.81667	-0.00366
230	-0.00933		3.83333	-0.00933
231	-0.0105		3.85	-0.0105
232	-0.00743		3.86667	-0.00743
233	-0.00167		3.88333	-0.00167
234	0.00227		3.9	0.00227
235	0.00419		3.91667	0.00419
236	0.00244		3.93333	0.00244
237	0.000703278		3.95	0.000703278
238	-0.000360578		3.96667	-0.000360578
239	-0.00117		3.98333	-0.00117
240	-0.00228		4	-0.00228
241	-0.00381		4.01667	-0.00381
242	-0.01846		4.03333	-0.01846
243	-0.05803		4.05	-0.05803
244	-0.10756		4.06667	-0.10756
245	-0.15596		4.08333	-0.15596
246	-0.17364		4.1	-0.17364
247	-0.15917		4.11667	-0.15917
248	-0.10613		4.13333	-0.10613
249	-0.03829		4.15	-0.03829
250	0.02132		4.16667	0.02132
251	0.06346		4.18333	0.06346
252	0.08784		4.2	0.08784
253	0.10009		4.21667	0.10009
254	0.10227		4.23333	0.10227
255	0.09727		4.25	0.09727
256	0.08892		4.26667	0.08892
257	0.08149		4.28333	0.08149
258	0.07628		4.3	0.07628
259	0.0699		4.31667	0.0699
260	0.0618		4.33333	0.0618
261	0.05203		4.35	0.05203
262	0.04449		4.36667	0.04449
263	0.04079		4.38333	0.04079
264	0.03895		4.4	0.03895
265	0.03743		4.41667	0.03743
266	0.03421		4.43333	0.03421
267	0.0335		4.45	0.0335
268	0.03094		4.46667	0.03094
269	0.02959		4.48333	0.02959
270	0.02725		4.5	0.02725
271	0.02775		4.51667	0.02775
272	0.0271		4.53333	0.0271
273	0.0263		4.55	0.0263
274	0.02533		4.56667	0.02533
275	0.02483		4.58333	0.02483
276	0.02284		4.6	0.02284
277	0.02081		4.61667	0.02081
278	0.01934		4.63333	0.01934
279	0.02077		4.65	0.02077
280	0.02206		4.66667	0.02206
281	0.02179		4.68333	0.02179
282	0.02085		4.7	0.02085
283	0.02072		4.71667	0.02072
284	0.0225		4.73333	0.0225
285	0.02314		4.75	0.02314
286	0.02095		4.76667	0.02095
287	0.01892		4.78333	0.01892
288	0.01723		4.8	0.01723
289	0.01682		4.81667	0.01682
290	0.01712		4.83333	0.01712
291	0.01543		4.85	0.01543
292	0.01455		4.86667	0.01455
293	0.01308		4.88333	0.01308
294	0.01298		4.9	0.01298
295	0.01062		4.91667	0.01062
296	0.00681		4.93333	0.00681
297	0.00542		4.95	0.00542
298	0.00675		4.96667	0.00675
299	0.00956		4.98333	0.00956
300	0.01112		5	0.01112
301	0.0118		5.01667	0.0118
302	0.01394		5.03333	0.01394
303	0.01778		5.05	0.01778
304	0.02317		5.06667	0.02317
305	0.02427		5.08333	0.02427
306	0.02262		5.1	0.02262
307	0.01775		5.11667	0.01775
308	0.01353		5.13333	0.01353
309	0.01003		5.15	0.01003
310	0.00762		5.16667	0.00762
311	0.00804		5.18333	0.00804
312	0.00743		5.2	0.00743
313	0.00808		5.21667	0.00808
314	0.00679		5.23333	0.00679
315	0.00484		5.25	0.00484
316	0.00314		5.26667	0.00314
317	0.00114		5.28333	0.00114
318	0.00186		5.3	0.00186
319	0.00317		5.31667	0.00317
320	0.00624		5.33333	0.00624
321	0.00756		5.35	0.00756
322	0.00971		5.36667	0.00971
323	0.01105		5.38333	0.01105
324	0.01163		5.4	0.01163
325	0.01052		5.41667	0.01052
326	0.00702		5.43333	0.00702
327	0.00883		5.45	0.00883
328	0.01098		5.46667	0.01098
329	0.0141		5.48333	0.0141
330	0.0118		5.5	0.0118
331	0.00867		5.51667	0.00867
332	0.00503		5.53333	0.00503
333	0.00386		5.55	0.00386
334	0.0026		5.56667	0.0026
335	0.00284		5.58333	0.00284
336	0.00225		5.6	0.00225
337	0.00181		5.61667	0.00181
338	0.00175		5.63333	0.00175
339	0.00187		5.65	0.00187
340	0.00332		5.66667	0.00332
341	0.00369		5.68333	0.00369
342	0.00486		5.7	0.00486
343	0.00383		5.71667	0.00383
344	0.000285311		5.73333	0.000285311
345	-0.00284		5.75	-0.00284
346	-0.00287		5.76667	-0.00287
347	5.01153e-05		5.78333	5.01153e-05
348	0.000551717		5.8	0.000551717
349	0.00168		5.81667	0.00168
350	0.00306		5.83333	0.00306
351	0.00481		5.85	0.00481
352	0.00573		5.86667	0.00573
353	0.00567		5.88333	0.00567
354	0.00587		5.9	0.00587
355	0.00467		5.91667	0.00467
356	0.00411		5.93333	0.00411
357	0.00397		5.95	0.00397
358	0.00389		5.96667	0.00389
359	0.00415		5.98333	0.00415
360	0.00381		6	0.00381
361	0.00522		6.01667	0.00522
362	0.0064		6.03333	0.0064
363	0.00511		6.05	0.00511
364	0.00209		6.06667	0.00209
365	0.000518943		6.08333	0.000518943
366	0.00227		6.1	0.00227
367	0.00625		6.11667	0.00625
368	0.00744		6.13333	0.00744
369	0.00987		6.15	0.00987
370	0.00927		6.16667	0.00927
371	0.01165		6.18333	0.01165
372	0.0116		6.2	0.0116
373	0.01248		6.21667	0.01248
374	0.00987		6.23333	0.00987
375	0.00722		6.25	0.00722
376	0.00483		6.26667	0.00483
377	0.00517		6.28333	0.00517
378	0.00676		6.3	0.00676
379	0.00735		6.31667	0.00735
380	0.0081		6.33333	0.0081
381	0.00934		6.35	0.00934
382	0.01088		6.36667	0.01088
383	0.01113		6.38333	0.01113
384	0.00989		6.4	0.00989
385	0.00926		6.41667	0.00926
386	0.00829		6.43333	0.00829
387	0.00803		6.45	0.00803
388	0.00775		6.46667	0.00775
389	0.00783		6.48333	0.00783
390	0.0077		6.5	0.0077
391	0.00666		6.51667	0.00666
392	0.00621		6.53333	0.00621
393	0.00497		6.55	0.00497
394	0.00446		6.56667	0.00446
395	0.00421		6.58333	0.00421
396	0.00536		6.6	0.00536
397	0.00599		6.61667	0.00599
398	0.0066		6.63333	0.0066
399	0.00661		6.65	0.00661
400	0.00718		6.66667	0.00718
401	0.00453		6.68333	0.00453
402	0.00259		6.7	0.00259
403	-0.00104		6.71667	-0.00104
404	-0.00104		6.73333	-0.00104
405	0.000678403		6.75	0.000678403
406	0.0021		6.76667	0.0021
407	0.00425		6.78333	0.00425
408	0.00384		6.8	0.00384
409	0.00497		6.81667	0.00497
410	0.00442		6.83333	0.00442
411	0.00427		6.85	0.00427
412	0.00315		6.86667	0.00315
413	0.00246		6.88333	0.00246
414	0.000483344		6.9	0.000483344
415	-0.000157218		6.91667	-0.000157218
416	9.22201e-05		6.93333	9.22201e-05
417	0.000311658		6.95	0.000311658
418	-0.000158904		6.96667	-0.000158904
419	-0.0019		6.98333	-0.0019
420	-0.00172		7	-0.00172
421	-0.00127		7.01667	-0.00127
422	-0.00953		7.03333	-0.00953
423	-0.04156		7.05	-0.04156
424	-0.10052		7.06667	-0.10052
425	-0.16933		7.08333	-0.16933
426	-0.21017		7.1	-0.21017
427	-0.19857		7.11667	-0.19857
428	-0.13944		7.13333	-0.13944
429	-0.06169		7.15	-0.06169
430	0.00746		7.16667	0.00746
431	0.05911		7.18333	0.05911
432	0.08984		7.2	0.08984
433	0.09975		7.21667	0.09975
434	0.09588		7.23333	0.09588
435	0.08902		7.25	0.08902
436	0.08336		7.26667	0.08336
437	0.07687		7.28333	0.07687
438	0.07136		7.3	0.07136
439	0.06689		7.31667	0.06689
440	0.0627		7.33333	0.0627
441	0.05652		7.35	0.05652
442	0.05064		7.36667	0.05064
443	0.04451		7.38333	0.04451
444	0.03973		7.4	0.03973
445	0.03338		7.41667	0.03338
446	0.02899		7.43333	0.02899
447	0.02656		7.45	0.02656
448	0.02655		7.46667	0.02655
449	0.02761		7.48333	0.02761
450	0.02591		7.5	0.02591
451	0.02367		7.51667	0.02367
452	0.02176		7.53333	0.02176
453	0.02107		7.55	0.02107
454	0.02124		7.56667	0.02124
455	0.02157		7.58333	0.02157
456	0.02215		7.6	0.02215
457	0.02182		7.61667	0.02182
458	0.01999		7.63333	0.01999
459	0.01587		7.65	0.01587
460	0.01435		7.66667	0.01435
461	0.01329		7.68333	0.01329
462	0.01308		7.7	0.01308
463	0.01152		7.71667	0.01152
464	0.01101		7.73333	0.01101
465	0.01115		7.75	0.01115
466	0.01131		7.76667	0.01131
467	0.01195		7.78333	0.01195
468	0.01267		7.8	0.01267
469	0.01171		7.81667	0.01171
470	0.01016		7.83333	0.01016
471	0.00713		7.85	0.00713
472	0.00577		7.86667	0.00577
473	0.00431		7.88333	0.00431
474	0.00481		7.9	0.00481
475	0.00483		7.91667	0.00483
476	0.00518		7.93333	0.00518
477	0.00474		7.95	0.00474
478	0.00466		7.96667	0.00466
479	0.00507		7.98333	0.00507
480	0.00708		8	0.00708
481	0.00751		8.01667	0.00751
482	0.0067		8.03333	0.0067
483	0.0027		8.05	0.0027
484	0.00161		8.06667	0.00161
485	0.00286		8.08333	0.00286
486	0.00713		8.1	0.00713
487	0.01018		8.11667	0.01018
488	0.0106		8.13333	0.0106
489	0.00845		8.15	0.00845
490	0.00728		8.16667	0.00728
491	0.00522		8.18333	0.00522
492	0.00543		8.2	0.00543
493	0.0038		8.21667	0.0038
494	0.00418		8.23333	0.00418
495	0.00307		8.25	0.00307
496	0.0024		8.26667	0.0024
497	0.000296805		8.28333	0.000296805
498	-0.000891084		8.3	-0.000891084
499	-0.000798972		8.31667	-0.000798972
500	0.00197		8.33333	0.00197
501	0.00355		8.35	0.00355
502	0.00515		8.36667	0.00515
503	0.00408		8.38333	0.00408
504	0.0059		8.4	0.0059
505	0.00602		8.41667	0.00602
506	0.00691		8.43333	0.00691
507	0.00521		8.45	0.00521
508	0.00338		8.46667	0.00338
509	0.00259		8.48333	0.00259
510	0.00485		8.5	0.00485
511	0.00613		8.51667	0.00613
512	0.00704		8.53333	0.00704
513	0.0046		8.55	0.0046
514	0.00463		8.56667	0.00463
515	0.00364		8.58333	0.00364
516	0.00411		8.6	0.00411
517	0.00468		8.61667	0.00468
518	0.00456		8.63333	0.00456
519	0.00419		8.65	0.00419
520	0.00244		8.66667	0.00244
521	0.00246		8.68333	0.00246
522	0.00247		8.7	0.00247
523	0.00358		8.71667	0.00358
524	0.00429		8.73333	0.00429
525	0.00401		8.75	0.00401
526	0.00325		8.76667	0.00325
527	0.00339		8.78333	0.00339
528	0.00209		8.8	0.00209
529	0.00246		8.81667	0.00246
530	0.00107		8.83333	0.00107
531	0.00243		8.85	0.00243
532	0.00177		8.86667	0.00177
533	0.00239		8.88333	0.00239
534	0.00469		8.9	0.00469
535	0.00633		8.91667	0.00633
536	0.00754		8.93333	0.00754
537	0.00551		8.95	0.00551
538	0.00522		8.96667	0.00522
539	0.00532		8.98333	0.00532
540	0.00568		9	0.00568
541	0.00592		9.01667	0.00592
542	0.005		9.03333	0.005
543	0.00312		9.05	0.00312
544	0.00267		9.06667	0.00267
545	0.00248		9.08333	0.00248
546	0.00398		9.1	0.00398
547	0.0038		9.11667	0.0038
548	0.00537		9.13333	0.00537
549	0.00577		9.15	0.00577
550	0.00505		9.16667	0.00505
551	0.0019		9.18333	0.0019
552	-0.00129		9.2	-0.00129
553	-0.00357		9.21667	-0.00357
554	-0.00614		9.23333	-0.00614
555	-0.00497		9.25	-0.00497
556	-0.00222		9.26667	-0.00222
557	0.000177076		9.28333	0.000177076
558	-0.0014		9.3	-0.0014
559	-0.00141		9.31667	-0.00141
560	0.000807258		9.33333	0.000807258
561	0.00423		9.35	0.00423
562	0.00173		9.36667	0.00173
563	0.0014		9.38333	0.0014
564	0.0006775		9.4	0.0006775
565	0.00081756		9.41667	0.00081756
566	-0.00162		9.43333	-0.00162
567	-0.00326		9.45	-0.00326
568	-0.00176		9.46667	-0.00176
569	-0.000612198		9.48333	-0.000612198
570	0.00171		9.5	0.00171
571	0.0024		9.51667	0.0024
572	0.00176		9.53333	0.00176
573	-0.00217		9.55	-0.00217
574	-0.00441		9.56667	-0.00441
575	-0.00464		9.58333	-0.00464
576	0.000228225		9.6	0.000228225
577	0.00311		9.61667	0.00311
578	0.00514		9.63333	0.00514
579	0.00364		9.65	0.00364
580	0.000128467		9.66667	0.000128467
581	-0.00232		9.68333	-0.00232
582	-0.00412		9.7	-0.00412
583	-0.00346		9.71667	-0.00346
584	-0.00194		9.73333	-0.00194
585	-0.00085123		9.75	-0.00085123
586	0.00293		9.76667	0.00293
587	0.00477		9.78333	0.00477
588	0.00732		9.8	0.00732
589	0.00597		9.81667	0.00597
590	0.00275		9.83333	0.00275
591	-0.000670868		9.85	-0.000670868
592	-0.00345		9.86667	-0.00345
593	-0.00285		9.88333	-0.00285
594	-0.00375		9.9	-0.00375
595	-0.00332		9.91667	-0.00332
596	-0.00678		9.93333	-0.00678
597	-0.00893		9.95	-0.00893
598	-0.01007		9.96667	-0.01007
599	-0.00886		9.98333	-0.00886
600	-0.0075		10	-0.0075
601	-0.00791		10.0167	-0.00791
602	-0.01155		10.0333	-0.01155
603	-0.03207		10.05	-0.03207
604	-0.07444		10.0667	-0.07444
605	-0.13078		10.0833	-0.13078
606	-0.17302		10.1	-0.17302
607	-0.17525		10.1167	-0.17525
608	-0.13058		10.1333	-0.13058
609	-0.05738		10.15	-0.05738
610	0.01476		10.1667	0.01476
611	0.06701		10.1833	0.06701
612	0.0972		10.2	0.0972
613	0.11		10.2167	0.11
614	0.11019		10.2333	0.11019
615	0.10485		10.25	0.10485
616	0.09577		10.2667	0.09577
617	0.08541		10.2833	0.08541
618	0.07229		10.3	0.07229
619	0.05977		10.3167	0.05977
620	0.05305		10.3333	0.05305
621	0.0488		10.35	0.0488
622	0.04797		10.3667	0.04797
623	0.04327		10.3833	0.04327
624	0.03915		10.4	0.03915
625	0.03506		10.4167	0.03506
626	0.03454		10.4333	0.03454
627	0.0345		10.45	0.0345
628	0.03522		10.4667	0.03522
629	0.03276		10.4833	0.03276
630	0.02957		10.5	0.02957
631	0.02585		10.5167	0.02585
632	0.02423		10.5333	0.02423
633	0.02397		10.55	0.02397
634	0.02239		10.5667	0.02239
635	0.0214		10.5833	0.0214
636	0.02036		10.6	0.02036
637	0.02166		10.6167	0.02166
638	0.02146		10.6333	0.02146
639	0.02033		10.65	0.02033
640	0.01841		10.6667	0.01841
641	0.01706		10.6833	0.01706
642	0.01571		10.7	0.01571
643	0.01755		10.7167	0.01755
644	0.02129		10.7333	0.02129
645	0.02596		10.75	0.02596
646	0.02662		10.7667	0.02662
647	0.02549		10.7833	0.02549
648	0.02222		10.8	0.02222
649	0.01966		10.8167	0.01966
650	0.01724		10.8333	0.01724
651	0.01679		10.85	0.01679
652	0.01631		10.8667	0.01631
653	0.01466		10.8833	0.01466
654	0.01235		10.9	0.01235
655	0.00829		10.9167	0.00829
656	0.0079		10.9333	0.0079
657	0.01103		10.95	0.01103
658	0.01554		10.9667	0.01554
659	0.01883		10.9833	0.01883
660	0.01734		11	0.01734
661	0.01704		11.0167	0.01704
662	0.01529		11.0333	0.01529
663	0.01385		11.05	0.01385
664	0.00947		11.0667	0.00947
665	0.00524		11.0833	0.00524
666	0.00364		11.1	0.00364
667	0.00494		11.1167	0.00494
668	0.00797		11.1333	0.00797
669	0.0087		11.15	0.0087
670	0.00966		11.1667	0.00966
671	0.00768		11.1833	0.00768
672	0.0087		11.2	0.0087
673	0.00678		11.2167	0.00678
674	0.00561		11.2333	0.00561
675	0.00272		11.25	0.00272
676	0.00361		11.2667	0.00361
677	0.00431		11.2833	0.00431
678	0.00618		11.3	0.00618
679	0.00431		11.3167	0.00431
680	0.00322		11.3333	0.00322
681	0.00236		11.35	0.00236
682	0.00533		11.3667	0.00533
683	0.00956		11.3833	0.00956
684	0.01068		11.4	0.01068
685	0.008		11.4167	0.008
686	0.00428		11.4333	0.00428
687	0.00217		11.45	0.00217
688	0.00278		11.4667	0.00278
689	0.00211		11.4833	0.00211
690	0.00212		11.5	0.00212
691	0.000584829		11.5167	0.000584829
692	0.00308		11.5333	0.00308
693	0.00473		11.55	0.00473
694	0.00395		11.5667	0.00395
695	0.000286952		11.5833	0.000286952
696	-0.00424		11.6	-0.00424
697	-0.00505		11.6167	-0.00505
698	-0.00729		11.6333	-0.00729
699	-0.00526		11.65	-0.00526
700	-0.0037		11.6667	-0.0037
701	0.000600136		11.6833	0.000600136
702	2.56667e-05		11.7	2.56667e-05
703	-0.00176		11.7167	-0.00176
704	-0.00517		11.7333	-0.00517
705	-0.00547		11.75	-0.00547
706	-0.00295		11.7667	-0.00295
707	0.00135		11.7833	0.00135
708	0.00442		11.8	0.00442
709	0.00551		11.8167	0.00551
710	0.00355		11.8333	0.00355
711	0.000835443		11.85	0.000835443
712	-0.00176		11.8667	-0.00176
713	-0.00193		11.8833	-0.00193
714	-0.00106		11.9	-0.00106
715	0.000257566		11.9167	0.000257566
716	0.00167		11.9333	0.00167
717	0.00302		11.95	0.00302
718	0.00549		11.9667	0.00549
719	0.00579		11.9833	0.00579
720	0.00537		12	0.00537
721	0.00322		12.0167	0.00322
722	0.00186		12.0333	0.00186
723	0.00176		12.05	0.00176
724	0.00323		12.0667	0.00323
725	0.00372		12.0833	0.00372
726	0.00453		12.1	0.00453
727	0.00407		12.1167	0.00407
728	0.00493		12.1333	0.00493
729	0.00561		12.15	0.00561
730	0.00696		12.1667	0.00696
731	0.00851		12.1833	0.00851
732	0.00787		12.2	0.00787
733	0.00568		12.2167	0.00568
734	0.00335		12.2333	0.00335
735	0.0016		12.25	0.0016
736	0.000733786		12.2667	0.000733786
737	0.0011		12.2833	0.0011
738	0.00316		12.3	0.00316
739	0.00542		12.3167	0.00542
740	0.00606		12.3333	0.00606
741	0.00559		12.35	0.00559
742	0.00475		12.3667	0.00475
743	0.00363		12.3833	0.00363
744	0.00379		12.4	0.00379
745	0.00416		12.4167	0.00416
746	0.00558		12.4333	0.00558
747	0.00634		12.45	0.00634
748	0.0064		12.4667	0.0064
749	0.00588		12.4833	0.00588
750	0.00437		12.5	0.00437
751	0.0032		12.5167	0.0032
752	0.00391		12.5333	0.00391
753	0.00366		12.55	0.00366
754	0.00601		12.5667	0.00601
755	0.00609		12.5833	0.00609
756	0.00721		12.6	0.00721
757	0.00652		12.6167	0.00652
758	0.00851		12.6333	0.00851
759	0.00986		12.65	0.00986
760	0.0104		12.6667	0.0104
761	0.00597		12.6833	0.00597
762	0.000268216		12.7	0.000268216
763	-0.00448		12.7167	-0.00448
764	-0.00464		12.7333	-0.00464
765	-0.00325		12.75	-0.00325
766	-0.00128		12.7667	-0.00128
767	-0.000488552		12.7833	-0.000488552
768	0.000506095		12.8	0.000506095
769	0.000480741		12.8167	0.000480741
770	-0.00166		12.8333	-0.00166
771	-0.00275		12.85	-0.00275
772	-0.00525		12.8667	-0.00525
773	-0.00413		12.8833	-0.00413
774	-0.00376		12.9	-0.00376
775	-0.00173		12.9167	-0.00173
776	-0.00282		12.9333	-0.00282
777	-0.00355		12.95	-0.00355
778	-0.00441		12.9667	-0.00441
779	-0.00588		12.9833	-0.00588
780	-0.00826		13	-0.00826
781	-0.00948		13.0167	-0.00948
782	-0.01156		13.0333	-0.01156
783	-0.02541		13.05	-0.02541
784	-0.0596		13.0667	-0.0596
785	-0.11027		13.0833	-0.11027
786	-0.15285		13.1	-0.15285
787	-0.15806		13.1167	-0.15806
788	-0.11465		13.1333	-0.11465
789	-0.0406		13.15	-0.0406
790	0.03571		13.1667	0.03571
791	0.09363		13.1833	0.09363
792	0.13103		13.2	0.13103
793	0.14672		13.2167	0.14672
794	0.14689		13.2333	0.14689
795	0.1408		13.25	0.1408
796	0.13091		13.2667	0.13091
797	0.12128		13.2833	0.12128
798	0.10814		13.3	0.10814
799	0.09568		13.3167	0.09568
800	0.0859		13.3333	0.0859
801	0.07772		13.35	0.07772
802	0.07021		13.3667	0.07021
803	0.06308		13.3833	0.06308
804	0.05765		13.4	0.05765
805	0.0555		13.4167	0.0555
806	0.05535		13.4333	0.05535
807	0.05623		13.45	0.05623
808	0.057		13.4667	0.057
809	0.05428		13.4833	0.05428
810	0.05079		13.5	0.05079
811	0.0467		13.5167	0.0467
812	0.04515		13.5333	0.04515
813	0.04335		13.55	0.04335
814	0.04143		13.5667	0.04143
815	0.03647		13.5833	0.03647
816	0.03396		13.6	0.03396
817	0.03318		13.6167	0.03318
818	0.03569		13.6333	0.03569
819	0.03664		13.65	0.03664
820	0.03638		13.6667	0.03638
821	0.0345		13.6833	0.0345
822	0.03484		13.7	0.03484
823	0.03494		13.7167	0.03494
824	0.03391		13.7333	0.03391
825	0.03227		13.75	0.03227
826	0.03169		13.7667	0.03169
827	0.03205		13.7833	0.03205
828	0.03288		13.8	0.03288
829	0.0326		13.8167	0.0326
830	0.03178		13.8333	0.03178
831	0.02768		13.85	0.02768
832	0.02454		13.8667	0.02454
833	0.02131		13.8833	0.02131
834	0.01689		13.9	0.01689
835	0.01306		13.9167	0.01306
836	0.00981		13.9333	0.00981
837	0.00895		13.95	0.00895
838	0.00735		13.9667	0.00735
839	0.00812		13.9833	0.00812
840	0.01033		14	0.01033
841	0.0125		14.0167	0.0125
842	0.01305		14.0333	0.01305
843	0.01134		14.05	0.01134
844	0.00958		14.0667	0.00958
845	0.00705		14.0833	0.00705
846	0.00715		14.1	0.00715
847	0.00658		14.1167	0.00658
848	0.00727		14.1333	0.00727
849	0.00604		14.15	0.00604
850	0.00313		14.1667	0.00313
851	0.00158		14.1833	0.00158
852	0.00015681		14.2	0.00015681
853	0.00319		14.2167	0.00319
854	0.00635		14.2333	0.00635
855	0.0087		14.25	0.0087
856	0.01196		14.2667	0.01196
857	0.01374		14.2833	0.01374
858	0.01456		14.3	0.01456
859	0.01193		14.3167	0.01193
860	0.00965		14.3333	0.00965
861	0.00824		14.35	0.00824
862	0.00526		14.3667	0.00526
863	-7.52173e-05		14.3833	-7.52173e-05
864	-0.00226		14.4	-0.00226
865	-0.00268		14.4167	-0.00268
866	0.000795139		14.4333	0.000795139
867	0.00225		14.45	0.00225
868	0.00284		14.4667	0.00284
869	0.0025		14.4833	0.0025
870	0.00194		14.5	0.00194
871	0.0019		14.5167	0.0019
872	0.000925851		14.5333	0.000925851
873	0.000259303		14.55	0.000259303
874	-0.00206		14.5667	-0.00206
875	-0.0038		14.5833	-0.0038
876	-0.00532		14.6	-0.00532
877	-0.00363		14.6167	-0.00363
878	-0.00401		14.6333	-0.00401
879	-0.00458		14.65	-0.00458
880	-0.00544		14.6667	-0.00544
881	-0.00401		14.6833	-0.00401
882	-0.00314		14.7	-0.00314
883	-0.00416		14.7167	-0.00416
884	-0.00665		14.7333	-0.00665
885	-0.00783		14.75	-0.00783
886	-0.00869		14.7667	-0.00869
887	-0.00766		14.7833	-0.00766
888	-0.00748		14.8	-0.00748
889	-0.00765		14.8167	-0.00765
890	-0.00811		14.8333	-0.00811
891	-0.00851		14.85	-0.00851
892	-0.00718		14.8667	-0.00718
893	-0.00608		14.8833	-0.00608
894	-0.00422		14.9	-0.00422
895	-0.00493		14.9167	-0.00493
896	-0.00437		14.9333	-0.00437
897	-0.00441		14.95	-0.00441
898	-0.00633		14.9667	-0.00633
899	-0.00723		14.9833	-0.00723
900	-0.00687		15	-0.00687
901	-0.00349		15.0167	-0.00349
902	-0.00448		15.0333	-0.00448
903	-0.00803		15.05	-0.00803
904	-0.01055		15.0667	-0.01055
905	-0.01224		15.0833	-0.01224
906	-0.01097		15.1	-0.01097
907	-0.00974		15.1167	-0.00974
908	-0.00733		15.1333	-0.00733
909	-0.00679		15.15	-0.00679
910	-0.00673		15.1667	-0.00673
911	-0.00615		15.1833	-0.00615
912	-0.00527		15.2	-0.00527
913	-0.00581		15.2167	-0.00581
914	-0.00577		15.2333	-0.00577
915	-0.00604		15.25	-0.00604
916	-0.00647		15.2667	-0.00647
917	-0.00763		15.2833	-0.00763
918	-0.00693		15.3	-0.00693
919	-0.00448		15.3167	-0.00448
920	-0.00225		15.3333	-0.00225
921	-0.0047		15.35	-0.0047
922	-0.00961		15.3667	-0.00961
923	-0.01378		15.3833	-0.01378
924	-0.01466		15.4	-0.01466
925	-0.01319		15.4167	-0.01319
926	-0.01155		15.4333	-0.01155
927	-0.01146		15.45	-0.01146
928	-0.01513		15.4667	-0.01513
929	-0.02258		15.4833	-0.02258
930	-0.02882		15.5	-0.02882
931	-0.02965		15.5167	-0.02965
932	-0.02738		15.5333	-0.02738
933	-0.01992		15.55	-0.01992
934	-0.01119		15.5667	-0.01119
935	-0.00169		15.5833	-0.00169
936	0.00424		15.6	0.00424
937	0.00664		15.6167	0.00664
938	0.00671		15.6333	0.00671
939	0.00452		15.65	0.00452
940	0.00369		15.6667	0.00369
941	0.00193		15.6833	0.00193
942	-0.000175601		15.7	-0.000175601
943	-0.00321		15.7167	-0.00321
944	-0.00398		15.7333	-0.00398
945	-0.00296		15.75	-0.00296
946	-0.00213		15.7667	-0.00213
947	-0.002		15.7833	-0.002
948	-0.00217		15.8	-0.00217
949	-0.0027		15.8167	-0.0027
950	-0.00292		15.8333	-0.00292
951	-0.00371		15.85	-0.00371
952	-0.00423		15.8667	-0.00423
953	-0.00412		15.8833	-0.00412
954	-0.00429		15.9	-0.00429
955	-0.00513		15.9167	-0.00513
956	-0.00827		15.9333	-0.00827
957	-0.01018		15.95	-0.01018
958	-0.00921		15.9667	-0.00921
959	-0.00579		15.9833	-0.00579
960	-0.00168		16	-0.00168
961	-0.00067351		16.0167	-0.00067351
962	-0.00182		16.0333	-0.00182
963	-0.01476		16.05	-0.01476
964	-0.04868		16.0667	-0.04868
965	-0.09902		16.0833	-0.09902
966	-0.1413		16.1	-0.1413
967	-0.13673		16.1167	-0.13673
968	-0.07916		16.1333	-0.07916
969	0.01271		16.15	0.01271
970	0.10351		16.1667	0.10351
971	0.16883		16.1833	0.16883
972	0.20294		16.2	0.20294
973	0.20991		16.2167	0.20991
974	0.19922		16.2333	0.19922
975	0.18232		16.25	0.18232
976	0.16509		16.2667	0.16509
977	0.15135		16.2833	0.15135
978	0.13779		16.3	0.13779
979	0.12321		16.3167	0.12321
980	0.10804		16.3333	0.10804
981	0.09345		16.35	0.09345
982	0.08106		16.3667	0.08106
983	0.07088		16.3833	0.07088
984	0.06354		16.4	0.06354
985	0.05908		16.4167	0.05908
986	0.05679		16.4333	0.05679
987	0.05499		16.45	0.05499
988	0.05417		16.4667	0.05417
989	0.05301		16.4833	0.05301
990	0.05189		16.5	0.05189
991	0.04783		16.5167	0.04783
992	0.04409		16.5333	0.04409
993	0.04193		16.55	0.04193
994	0.04022		16.5667	0.04022
995	0.03768		16.5833	0.03768
996	0.03573		16.6	0.03573
997	0.03534		16.6167	0.03534
998	0.03655		16.6333	0.03655
999	0.0347		16.65	0.0347
1000	0.03243		16.6667	0.03243
1001	0.02846		16.6833	0.02846
1002	0.02823		16.7	0.02823
1003	0.02973		16.7167	0.02973
1004	0.03153		16.7333	0.03153
1005	0.03176		16.75	0.03176
1006	0.03124		16.7667	0.03124
1007	0.03205		16.7833	0.03205
1008	0.03245		16.8	0.03245
1009	0.03161		16.8167	0.03161
1010	0.0294		16.8333	0.0294
1011	0.0271		16.85	0.0271
1012	0.02594		16.8667	0.02594
1013	0.02499		16.8833	0.02499
1014	0.02259		16.9	0.02259
1015	0.01736		16.9167	0.01736
1016	0.01344		16.9333	0.01344
1017	0.00991		16.95	0.00991
1018	0.01131		16.9667	0.01131
1019	0.01526		16.9833	0.01526
1020	0.01866		17	0.01866
1021	0.02011		17.0167	0.02011
1022	0.01882		17.0333	0.01882
1023	0.01961		17.05	0.01961
1024	0.01986		17.0667	0.01986
1025	0.01818		17.0833	0.01818
1026	0.01728		17.1	0.01728
1027	0.0155		17.1167	0.0155
1028	0.01661		17.1333	0.01661
1029	0.01476		17.15	0.01476
1030	0.01246		17.1667	0.01246
1031	0.01003		17.1833	0.01003
1032	0.0099		17.2	0.0099
1033	0.01096		17.2167	0.01096
1034	0.01138		17.2333	0.01138
1035	0.0128		17.25	0.0128
1036	0.01357		17.2667	0.01357
1037	0.01204		17.2833	0.01204
1038	0.00841		17.3	0.00841
1039	0.0068		17.3167	0.0068
1040	0.00758		17.3333	0.00758
1041	0.00883		17.35	0.00883
1042	0.00948		17.3667	0.00948
1043	0.00975		17.3833	0.00975
1044	0.00759		17.4	0.00759
1045	0.00304		17.4167	0.00304
1046	-0.00146		17.4333	-0.00146
1047	-0.0016		17.45	-0.0016
1048	0.00143		17.4667	0.00143
1049	0.0046		17.4833	0.0046
1050	0.00798		17.5	0.00798
1051	0.01019		17.5167	0.01019
1052	0.01269		17.5333	0.01269
1053	0.01313		17.55	0.01313
1054	0.01338		17.5667	0.01338
1055	0.01066		17.5833	0.01066
1056	0.00911		17.6	0.00911
1057	0.00687		17.6167	0.00687
1058	0.00675		17.6333	0.00675
1059	0.00595		17.65	0.00595
1060	0.00551		17.6667	0.00551
1061	0.00679		17.6833	0.00679
1062	0.00776		17.7	0.00776
1063	0.00829		17.7167	0.00829
1064	0.00621		17.7333	0.00621
1065	0.0044		17.75	0.0044
1066	0.00235		17.7667	0.00235
1067	0.0028		17.7833	0.0028
1068	0.00517		17.8	0.00517
1069	0.0068		17.8167	0.0068
1070	0.00765		17.8333	0.00765
1071	0.00615		17.85	0.00615
1072	0.00514		17.8667	0.00514
1073	0.00386		17.8833	0.00386
1074	0.00496		17.9	0.00496
1075	0.00527		17.9167	0.00527
1076	0.00515		17.9333	0.00515
1077	0.00276		17.95	0.00276
1078	0.00141		17.9667	0.00141
1079	0.000926726		17.9833	0.000926726
1080	0.00108		18	0.00108
1081	0.00149		18.0167	0.00149
1082	-0.00116		18.0333	-0.00116
1083	-0.00262		18.05	-0.00262
1084	-0.0033		18.0667	-0.0033
1085	-0.000681489		18.0833	-0.000681489
1086	-0.000101192		18.1	-0.000101192
1087	0.000979106		18.1167	0.000979106
1088	-1.05966e-05		18.1333	-1.05966e-05
1089	0.000159701		18.15	0.000159701
1090	0.000109998		18.1667	0.000109998
1091	0.00263		18.1833	0.00263
1092	0.00453		18.2	0.00453
1093	0.00589		18.2167	0.00589
1094	0.00705		18.2333	0.00705
1095	0.00703		18.25	0.00703
1096	0.00691		18.2667	0.00691
1097	0.00649		18.2833	0.00649
1098	0.00568		18.3	0.00568
1099	0.00446		18.3167	0.00446
1100	0.00176		18.3333	0.00176
1101	0.00221		18.35	0.00221
1102	0.00399		18.3667	0.00399
1103	0.00582		18.3833	0.00582
1104	0.00473		18.4	0.00473
1105	0.00288		18.4167	0.00288
1106	0.00183		18.4333	0.00183
1107	0.00229		18.45	0.00229
1108	0.00229		18.4667	0.00229
1109	0.000547628		18.4833	0.000547628
1110	7.32491e-05		18.5	7.32491e-05
1111	0.00284		18.5167	0.00284
1112	0.00707		18.5333	0.00707
1113	0.00824		18.55	0.00824
1114	0.00599		18.5667	0.00599
1115	0.00227		18.5833	0.00227
1116	-0.000713024		18.6	-0.000713024
1117	-0.00339		18.6167	-0.00339
1118	-0.00333		18.6333	-0.00333
1119	-0.000976161		18.65	-0.000976161
1120	-0.00025054		18.6667	-0.00025054
1121	-0.000354919		18.6833	-0.000354919
1122	-0.00455		18.7	-0.00455
1123	-0.00946		18.7167	-0.00946
1124	-0.01353		18.7333	-0.01353
1125	-0.01317		18.75	-0.01317
1126	-0.00938		18.7667	-0.00938
1127	-0.00674		18.7833	-0.00674
1128	-0.00555		18.8	-0.00555
1129	-0.00261		18.8167	-0.00261
1130	-0.000264329		18.8333	-0.000264329
1131	0.00128		18.85	0.00128
1132	0.000476913		18.8667	0.000476913
1133	-0.000577466		18.8833	-0.000577466
1134	-0.00124		18.9	-0.00124
1135	-0.00184		18.9167	-0.00184
1136	-0.00166		18.9333	-0.00166
1137	-0.00111		18.95	-0.00111
1138	-0.000709361		18.9667	-0.000709361
1139	-4.86536e-05		18.9833	-4.86536e-05
1140	-0.000907071		19	-0.000907071
1141	-0.00211		19.0167	-0.00211
1142	-0.00386		19.0333	-0.00386
1143	-0.01083		19.05	-0.01083
1144	-0.03547		19.0667	-0.03547
1145	-0.08524		19.0833	-0.08524
1146	-0.15198		19.1	-0.15198
1147	-0.20435		19.1167	-0.20435
1148	-0.19751		19.1333	-0.19751
1149	-0.12416		19.15	-0.12416
1150	-0.00546		19.1667	-0.00546
1151	0.11083		19.1833	0.11083
1152	0.19854		19.2	0.19854
1153	0.25159		19.2167	0.25159
1154	0.26911		19.2333	0.26911
1155	0.26447		19.25	0.26447
1156	0.24304		19.2667	0.24304
1157	0.21733		19.2833	0.21733
1158	0.1905		19.3	0.1905
1159	0.16444		19.3167	0.16444
1160	0.14048		19.3333	0.14048
1161	0.1203		19.35	0.1203
1162	0.1048		19.3667	0.1048
1163	0.09233		19.3833	0.09233
1164	0.08363		19.4	0.08363
1165	0.07859		19.4167	0.07859
1166	0.07372		19.4333	0.07372
1167	0.06883		19.45	0.06883
1168	0.06505		19.4667	0.06505
1169	0.06391		19.4833	0.06391
1170	0.06077		19.5	0.06077
1171	0.05767		19.5167	0.05767
1172	0.05279		19.5333	0.05279
1173	0.04948		19.55	0.04948
1174	0.04652		19.5667	0.04652
1175	0.04526		19.5833	0.04526
1176	0.04507		19.6	0.04507
1177	0.044		19.6167	0.044
1178	0.04317		19.6333	0.04317
1179	0.04084		19.65	0.04084
1180	0.03795		19.6667	0.03795
1181	0.03541		19.6833	0.03541
1182	0.03536		19.7	0.03536
1183	0.03457		19.7167	0.03457
1184	0.03569		19.7333	0.03569
1185	0.04087		19.75	0.04087
1186	0.04375		19.7667	0.04375
1187	0.04216		19.7833	0.04216
1188	0.03487		19.8	0.03487
1189	0.03112		19.8167	0.03112
1190	0.03033		19.8333	0.03033
1191	0.03117		19.85	0.03117
1192	0.03283		19.8667	0.03283
1193	0.03129		19.8833	0.03129
1194	0.02892		19.9	0.02892
1195	0.02698		19.9167	0.02698
1196	0.02578		19.9333	0.02578
1197	0.02402		19.95	0.02402
1198	0.02177		19.9667	0.02177
1199	0.02182		19.9833	0.02182
1200	0.02192		20	0.02192
1201	0.02097		20.0167	0.02097
1202	0.01934		20.0333	0.01934
1203	0.01923		20.05	0.01923
1204	0.0208		20.0667	0.0208
1205	0.0196		20.0833	0.0196
1206	0.01721		20.1	0.01721
1207	0.01463		20.1167	0.01463
1208	0.01516		20.1333	0.01516
1209	0.01662		20.15	0.01662
1210	0.01697		20.1667	0.01697
1211	0.01504		20.1833	0.01504
1212	0.01348		20.2	0.01348
1213	0.01216		20.2167	0.01216
1214	0.01147		20.2333	0.01147
1215	0.00871		20.25	0.00871
1216	0.0056		20.2667	0.0056
1217	0.00299		20.2833	0.00299
1218	0.00167		20.3	0.00167
1219	0.00267		20.3167	0.00267
1220	0.00357		20.3333	0.00357
1221	0.00516		20.35	0.00516
1222	0.0046		20.3667	0.0046
1223	0.0041		20.3833	0.0041
1224	0.00347		20.4	0.00347
1225	0.00231		20.4167	0.00231
1226	0.0012		20.4333	0.0012
1227	-0.000374044		20.45	-0.000374044
1228	-0.00172		20.4667	-0.00172
1229	-0.00227		20.4833	-0.00227
1230	-0.00261		20.5	-0.00261
1231	-0.00169		20.5167	-0.00169
1232	0.00234		20.5333	0.00234
1233	0.00621		20.55	0.00621
1234	0.00828		20.5667	0.00828
1235	0.00706		20.5833	0.00706
1236	0.00603		20.6	0.00603
1237	0.00432		20.6167	0.00432
1238	0.00404		20.6333	0.00404
1239	0.0051		20.65	0.0051
1240	0.00533		20.6667	0.00533
1241	0.00468		20.6833	0.00468
1242	0.00247		20.7	0.00247
1243	0.00186		20.7167	0.00186
1244	0.00251		20.7333	0.00251
1245	0.00414		20.75	0.00414
1246	0.007		20.7667	0.007
1247	0.00758		20.7833	0.00758
1248	0.00696		20.8	0.00696
1249	0.00594		20.8167	0.00594
1250	0.00468		20.8333	0.00468
1251	0.00238		20.85	0.00238
1252	-8.29867e-05		20.8667	-8.29867e-05
1253	-0.00118		20.8833	-0.00118
1254	-4.93021e-05		20.9	-4.93021e-05
1255	0.00057754		20.9167	0.00057754
1256	0.00243		20.9333	0.00243
1257	0.00304		20.95	0.00304
1258	0.00331		20.9667	0.00331
1259	0.00327		20.9833	0.00327
1260	0.00211		21	0.00211
1261	0.00125		21.0167	0.00125
1262	-0.000244564		21.0333	-0.000244564
1263	0.000972279		21.05	0.000972279
1264	0.00179		21.0667	0.00179
1265	0.000711863		21.0833	0.000711863
1266	0.000293842		21.1	0.000293842
1267	-0.000764179		21.1167	-0.000764179
1268	-0.00167		21.1333	-0.00167
1269	-0.00272		21.15	-0.00272
1270	-0.00135		21.1667	-0.00135
1271	0.00173		21.1833	0.00173
1272	0.00389		21.2	0.00389
1273	0.00434		21.2167	0.00434
1274	0.00526		21.2333	0.00526
1275	0.00578		21.25	0.00578
1276	0.00924		21.2667	0.00924
1277	0.01201		21.2833	0.01201
1278	0.01346		21.3	0.01346
1279	0.00947		21.3167	0.00947
1280	0.0027		21.3333	0.0027
1281	-0.00329		21.35	-0.00329
1282	-0.00402		21.3667	-0.00402
1283	-0.00241		21.3833	-0.00241
1284	-9.05371e-05		21.4	-9.05371e-05
1285	0.000891442		21.4167	0.000891442
1286	0.00309		21.4333	0.00309
1287	0.00352		21.45	0.00352
1288	0.00354		21.4667	0.00354
1289	0.00202		21.4833	0.00202
1290	-8.86635e-05		21.5	-8.86635e-05
1291	-0.00185		21.5167	-0.00185
1292	-0.00184		21.5333	-0.00184
1293	0.000957273		21.55	0.000957273
1294	0.00258		21.5667	0.00258
1295	0.00333		21.5833	0.00333
1296	0.00223		21.6	0.00223
1297	0.0025		21.6167	0.0025
1298	0.00318		21.6333	0.00318
1299	0.00455		21.65	0.00455
1300	0.00406		21.6667	0.00406
1301	0.00164		21.6833	0.00164
1302	0.000235084		21.7	0.000235084
1303	-0.000932937		21.7167	-0.000932937
1304	-0.000700958		21.7333	-0.000700958
1305	3.10207e-05		21.75	3.10207e-05
1306	-6.70004e-05		21.7667	-6.70004e-05
1307	0.00080428		21.7833	0.00080428
1308	-0.00144		21.8	-0.00144
1309	-0.00248		21.8167	-0.00248
1310	-0.0033		21.8333	-0.0033
1311	-0.00212		21.85	-0.00212
1312	-0.00067182		21.8667	-0.00067182
1313	-0.0014		21.8833	-0.0014
1314	-0.00413		21.9	-0.00413
1315	-0.00434		21.9167	-0.00434
1316	-0.00408		21.9333	-0.00408
1317	-0.00369		21.95	-0.00369
1318	-0.00503		21.9667	-0.00503
1319	-0.0068		21.9833	-0.0068
1320	-0.00782		22	-0.00782
1321	-0.00948		22.0167	-0.00948
1322	-0.01054		22.0333	-0.01054
1323	-0.07079		22.05	-0.07079
1324	-0.22665		22.0667	-0.22665
1325	-0.42741		22.0833	-0.42741
1326	-0.55887		22.1	-0.55887
1327	-0.52733		22.1167	-0.52733
1328	-0.35486		22.1333	-0.35486
1329	-0.10339		22.15	-0.10339
1330	0.14365		22.1667	0.14365
1331	0.32999		22.1833	0.32999
1332	0.43908		22.2	0.43908
1333	0.47982		22.2167	0.47982
1334	0.47121		22.2333	0.47121
1335	0.4324		22.25	0.4324
1336	0.37849		22.2667	0.37849
1337	0.32181		22.2833	0.32181
1338	0.2669		22.3	0.2669
1339	0.21882		22.3167	0.21882
1340	0.17933		22.3333	0.17933
1341	0.14937		22.35	0.14937
1342	0.12632		22.3667	0.12632
1343	0.10764		22.3833	0.10764
1344	0.0952		22.4	0.0952
1345	0.08714		22.4167	0.08714
1346	0.08189		22.4333	0.08189
1347	0.07579		22.45	0.07579
1348	0.0704		22.4667	0.0704
1349	0.06499		22.4833	0.06499
1350	0.06141		22.5	0.06141
1351	0.0586		22.5167	0.0586
1352	0.0548		22.5333	0.0548
1353	0.05198		22.55	0.05198
1354	0.04761		22.5667	0.04761
1355	0.04521		22.5833	0.04521
1356	0.04189		22.6	0.04189
1357	0.04046		22.6167	0.04046
1358	0.03683		22.6333	0.03683
1359	0.03424		22.65	0.03424
1360	0.03183		22.6667	0.03183
1361	0.03155		22.6833	0.03155
1362	0.02913		22.7	0.02913
1363	0.0267		22.7167	0.0267
1364	0.02526		22.7333	0.02526
1365	0.02539		22.75	0.02539
1366	0.02758		22.7667	0.02758
1367	0.02991		22.7833	0.02991
1368	0.03206		22.8	0.03206
1369	0.03093		22.8167	0.03093
1370	0.02642		22.8333	0.02642
1371	0.02231		22.85	0.02231
1372	0.02179		22.8667	0.02179
1373	0.02457		22.8833	0.02457
1374	0.02393		22.9	0.02393
1375	0.02179		22.9167	0.02179
1376	0.01994		22.9333	0.01994
1377	0.02137		22.95	0.02137
1378	0.02176		22.9667	0.02176
1379	0.02118		22.9833	0.02118
1380	0.01879		23	0.01879
1381	0.01616		23.0167	0.01616
1382	0.01458		23.0333	0.01458
1383	0.01341		23.05	0.01341
1384	0.01209		23.0667	0.01209
1385	0.00872		23.0833	0.00872
1386	0.00621		23.1	0.00621
1387	0.00483		23.1167	0.00483
1388	0.00453		23.1333	0.00453
1389	0.00286		23.15	0.00286
1390	0.00439		23.1667	0.00439
1391	0.00364		23.1833	0.00364
1392	0.00619		23.2	0.00619
1393	0.00386		23.2167	0.00386
1394	0.00366		23.2333	0.00366
1395	0.00139		23.25	0.00139
1396	0.00152		23.2667	0.00152
1397	0.00232		23.2833	0.00232
1398	0.00479		23.3	0.00479
1399	0.00617		23.3167	0.00617
1400	0.00636		23.3333	0.00636
1401	0.00616		23.35	0.00616
1402	0.00583		23.3667	0.00583
1403	0.00426		23.3833	0.00426
1404	0.00366		23.4	0.00366
1405	0.00426		23.4167	0.00426
1406	0.00473		23.4333	0.00473
1407	0.00194		23.45	0.00194
1408	0.000100163		23.4667	0.000100163
1409	-0.000483372		23.4833	-0.000483372
1410	0.00348		23.5	0.00348
1411	0.00529		23.5167	0.00529
1412	0.00608		23.5333	0.00608
1413	0.00394		23.55	0.00394
1414	0.00285		23.5667	0.00285
1415	0.0029		23.5833	0.0029
1416	0.00226		23.6	0.00226
1417	0.000788347		23.6167	0.000788347
1418	0.00181		23.6333	0.00181
1419	0.00315		23.65	0.00315
1420	0.00437		23.6667	0.00437
1421	0.00425		23.6833	0.00425
1422	0.004		23.7	0.004
1423	0.00515		23.7167	0.00515
1424	0.00452		23.7333	0.00452
1425	0.00343		23.75	0.00343
1426	0.00142		23.7667	0.00142
1427	-0.000747005		23.7833	-0.000747005
1428	-0.00221		23.8	-0.00221
1429	-0.00444		23.8167	-0.00444
1430	-0.00479		23.8333	-0.00479
1431	-0.00416		23.85	-0.00416
1432	-0.00179		23.8667	-0.00179
1433	0.00117		23.8833	0.00117
1434	0.00366		23.9	0.00366
1435	0.00473		23.9167	0.00473
1436	0.00533		23.9333	0.00533
1437	0.00672		23.95	0.00672
1438	0.00671		23.9667	0.00671
1439	0.00653		23.9833	0.00653
1440	0.00415		24	0.00415
1441	0.00377		24.0167	0.00377
1442	0.00326		24.0333	0.00326
1443	0.0039		24.05	0.0039
1444	0.00471		24.0667	0.00471
1445	0.00568		24.0833	0.00568
1446	0.00624		24.1	0.00624
1447	0.00502		24.1167	0.00502
1448	0.00356		24.1333	0.00356
1449	0.00219		24.15	0.00219
1450	0.00127		24.1667	0.00127
1451	0.000230525		24.1833	0.000230525
1452	-0.000288121		24.2	-0.000288121
1453	0.000823233		24.2167	0.000823233
1454	0.00131		24.2333	0.00131
1455	0.00209		24.25	0.00209
1456	0.00185		24.2667	0.00185
1457	0.00237		24.2833	0.00237
1458	0.0015		24.3	0.0015
1459	0.000581359		24.3167	0.000581359
1460	0.00177		24.3333	0.00177
1461	0.00304		24.35	0.00304
1462	0.00548		24.3667	0.00548
1463	0.00496		24.3833	0.00496
1464	0.00448		24.4	0.00448
1465	0.00296		24.4167	0.00296
1466	0.00317		24.4333	0.00317
1467	0.00457		24.45	0.00457
1468	0.00491		24.4667	0.00491
1469	0.00322		24.4833	0.00322
1470	0.00272		24.5	0.00272
1471	0.00371		24.5167	0.00371
1472	0.00645		24.5333	0.00645
1473	0.00724		24.55	0.00724
1474	0.00527		24.5667	0.00527
1475	0.00293		24.5833	0.00293
1476	0.000315347		24.6	0.000315347
1477	0.00145		24.6167	0.00145
1478	0.00109		24.6333	0.00109
1479	0.000826522		24.65	0.000826522
1480	-5.97527e-05		24.6667	-5.97527e-05
1481	0.000213972		24.6833	0.000213972
1482	0.000597698		24.7	0.000597698
1483	-0.000348577		24.7167	-0.000348577
1484	-0.000584852		24.7333	-0.000584852
1485	-0.00246		24.75	-0.00246
1486	-0.00324		24.7667	-0.00324
1487	-0.00332		24.7833	-0.00332
1488	-0.00281		24.8	-0.00281
1489	-0.00164		24.8167	-0.00164
1490	-0.00367		24.8333	-0.00367
1491	-0.00547		24.85	-0.00547
1492	-0.00816		24.8667	-0.00816
1493	-0.00802		24.8833	-0.00802
1494	-0.00741		24.9	-0.00741
1495	-0.00562		24.9167	-0.00562
1496	-0.00917		24.9333	-0.00917
1497	-0.01121		24.95	-0.01121
1498	-0.01427		24.9667	-0.01427
1499	-0.01396		24.9833	-0.01396
1500	-0.01201		25	-0.01201
1501	-0.01152		25.0167	-0.01152
1502	-0.00964		25.0333	-0.00964
1503	-0.02548		25.05	-0.02548
1504	-0.06887		25.0667	-0.06887
1505	-0.12516		25.0833	-0.12516
1506	-0.15954		25.1	-0.15954
1507	-0.1201		25.1167	-0.1201
1508	0.0069		25.1333	0.0069
1509	0.19348		25.15	0.19348
1510	0.37925		25.1667	0.37925
1511	0.51323		25.1833	0.51323
1512	0.58372		25.2	0.58372
1513	0.60202		25.2167	0.60202
1514	0.57661		25.2333	0.57661
1515	0.529		25.25	0.529
1516	0.46785		25.2667	0.46785
1517	0.40405		25.2833	0.40405
1518	0.34532		25.3	0.34532
1519	0.29422		25.3167	0.29422
1520	0.25544		25.3333	0.25544
1521	0.2198		25.35	0.2198
1522	0.18755		25.3667	0.18755
1523	0.15867		25.3833	0.15867
1524	0.13656		25.4	0.13656
1525	0.11863		25.4167	0.11863
1526	0.10525		25.4333	0.10525
1527	0.09523		25.45	0.09523
1528	0.0886		25.4667	0.0886
1529	0.08251		25.4833	0.08251
1530	0.07586		25.5	0.07586
1531	0.06896		25.5167	0.06896
1532	0.06263		25.5333	0.06263
1533	0.05632		25.55	0.05632
1534	0.05092		25.5667	0.05092
1535	0.04743		25.5833	0.04743
1536	0.04275		25.6	0.04275
1537	0.04185		25.6167	0.04185
1538	0.04027		25.6333	0.04027
1539	0.03835		25.65	0.03835
1540	0.03478		25.6667	0.03478
1541	0.03132		25.6833	0.03132
1542	0.03		25.7	0.03
1543	0.02781		25.7167	0.02781
1544	0.0252		25.7333	0.0252
1545	0.02289		25.75	0.02289
1546	0.02025		25.7667	0.02025
1547	0.01729		25.7833	0.01729
1548	0.01458		25.8	0.01458
1549	0.01253		25.8167	0.01253
1550	0.01279		25.8333	0.01279
1551	0.01244		25.85	0.01244
1552	0.01248		25.8667	0.01248
1553	0.01222		25.8833	0.01222
1554	0.01056		25.9	0.01056
1555	0.00797		25.9167	0.00797
1556	0.0045		25.9333	0.0045
1557	0.00419		25.95	0.00419
1558	0.00528		25.9667	0.00528
1559	0.00361		25.9833	0.00361
1560	0.00262		26	0.00262
1561	0.000612211		26.0167	0.000612211
1562	-0.000132883		26.0333	-0.000132883
1563	-0.00326		26.05	-0.00326
1564	-0.00451		26.0667	-0.00451
1565	-0.00452		26.0833	-0.00452
1566	-0.0023		26.1	-0.0023
1567	-0.00138		26.1167	-0.00138
1568	-0.000493449		26.1333	-0.000493449
1569	-0.000528543		26.15	-0.000528543
1570	-0.00202		26.1667	-0.00202
1571	-0.00334		26.1833	-0.00334
1572	-0.00514		26.2	-0.00514
1573	-0.00512		26.2167	-0.00512
1574	-0.0043		26.2333	-0.0043
1575	-0.00124		26.25	-0.00124
1576	0.00175		26.2667	0.00175
1577	0.007		26.2833	0.007
1578	0.01297		26.3	0.01297
1579	0.01765		26.3167	0.01765
1580	0.01713		26.3333	0.01713
1581	0.01254		26.35	0.01254
1582	0.00893		26.3667	0.00893
1583	0.00204		26.3833	0.00204
1584	-0.00446		26.4	-0.00446
1585	-0.01057		26.4167	-0.01057
1586	-0.00975		26.4333	-0.00975
1587	-0.00733		26.45	-0.00733
1588	-0.0063		26.4667	-0.0063
1589	-0.00642		26.4833	-0.00642
1590	-0.00593		26.5	-0.00593
1591	-0.00473		26.5167	-0.00473
1592	-0.00409		26.5333	-0.00409
1593	-0.00482		26.55	-0.00482
1594	-0.00371		26.5667	-0.00371
1595	-0.00474		26.5833	-0.00474
1596	-0.00498		26.6	-0.00498
1597	-0.00522		26.6167	-0.00522
1598	-0.00161		26.6333	-0.00161
1599	0.000808627		26.65	0.000808627
1600	0.00138		26.6667	0.00138
1601	-0.000861561		26.6833	-0.000861561
1602	-0.00235		26.7	-0.00235
1603	-0.00452		26.7167	-0.00452
1604	-0.00675		26.7333	-0.00675
1605	-0.00798		26.75	-0.00798
1606	-0.00606		26.7667	-0.00606
1607	-0.00516		26.7833	-0.00516
1608	-0.00447		26.8	-0.00447
1609	-0.00543		26.8167	-0.00543
1610	-0.00458		26.8333	-0.00458
1611	-0.00298		26.85	-0.00298
1612	-0.00182		26.8667	-0.00182
1613	-0.0008254		26.8833	-0.0008254
1614	-0.00224		26.9	-0.00224
1615	-0.000330872		26.9167	-0.000330872
1616	0.00224		26.9333	0.00224
1617	0.00338		26.95	0.00338
1618	0.00108		26.9667	0.00108
1619	-0.000401815		26.9833	-0.000401815
1620	0.00169		27	0.00169
1621	0.00189		27.0167	0.00189
1622	0.00351		27.0333	0.00351
1623	0.00493		27.05	0.00493
1624	0.00657		27.0667	0.00657
1625	0.00565		27.0833	0.00565
1626	0.00295		27.1	0.00295
1627	0.000836298		27.1167	0.000836298
1628	-0.00153		27.1333	-0.00153
1629	-0.00193		27.15	-0.00193
1630	-0.00064691		27.1667	-0.00064691
1631	0.000915354		27.1833	0.000915354
1632	0.00101		27.2	0.00101
1633	0.00138		27.2167	0.00138
1634	0.000392147		27.2333	0.000392147
1635	-0.0013		27.25	-0.0013
1636	-0.00234		27.2667	-0.00234
1637	-0.00264		27.2833	-0.00264
1638	-0.00227		27.3	-0.00227
1639	-0.00153		27.3167	-0.00153
1640	-0.00131		27.3333	-0.00131
1641	-0.000902004		27.35	-0.000902004
1642	-0.00092974		27.3667	-0.00092974
1643	-0.00119		27.3833	-0.00119
1644	0.000411384		27.4	0.000411384
1645	0.00164		27.4167	0.00164
1646	0.00461		27.4333	0.00461
1647	0.00643		27.45	0.00643
1648	0.00758		27.4667	0.00758
1649	0.00865		27.4833	0.00865
1650	0.01148		27.5	0.01148
1651	0.01487		27.5167	0.01487
1652	0.01727		27.5333	0.01727
1653	0.01899		27.55	0.01899
1654	0.0213		27.5667	0.0213
1655	0.02347		27.5833	0.02347
1656	0.02528		27.6	0.02528
1657	0.0279		27.6167	0.0279
1658	0.02973		27.6333	0.02973
1659	0.03036		27.65	0.03036
1660	0.02894		27.6667	0.02894
1661	0.02797		27.6833	0.02797
1662	0.0317		27.7	0.0317
1663	0.03694		27.7167	0.03694
1664	0.04331		27.7333	0.04331
1665	0.04781		27.75	0.04781
1666	0.0519		27.7667	0.0519
1667	0.05356		27.7833	0.05356
1668	0.0536		27.8	0.0536
1669	0.05363		27.8167	0.05363
1670	0.05601		27.8333	0.05601
1671	0.05733		27.85	0.05733
1672	0.05582		27.8667	0.05582
1673	0.05505		27.8833	0.05505
1674	0.05532		27.9	0.05532
1675	0.05759		27.9167	0.05759
1676	0.0598		27.9333	0.0598
1677	0.06356		27.95	0.06356
1678	0.06574		27.9667	0.06574
1679	0.06946		27.9833	0.06946
1680	0.07079		28	0.07079
1681	0.07506		28.0167	0.07506
1682	0.07876		28.0333	0.07876
1683	0.06303		28.05	0.06303
1684	0.0161		28.0667	0.0161
1685	-0.03344		28.0833	-0.03344
1686	-0.03675		28.1	-0.03675
1687	0.06416		28.1167	0.06416
1688	0.18686		28.1333	0.18686
1689	0.28437		28.15	0.28437
1690	0.31313		28.1667	0.31313
1691	0.32778		28.1833	0.32778
1692	0.34664		28.2	0.34664
1693	0.36225		28.2167	0.36225
1694	0.36838		28.2333	0.36838
1695	0.36262		28.25	0.36262
1696	0.34541		28.2667	0.34541
1697	0.32355		28.2833	0.32355
1698	0.2981		28.3	0.2981
1699	0.27256		28.3167	0.27256
1700	0.24825		28.3333	0.24825
1701	0.2278		28.35	0.2278
1702	0.20973		28.3667	0.20973
1703	0.19076		28.3833	0.19076
1704	0.17218		28.4	0.17218
1705	0.15292		28.4167	0.15292
1706	0.13569		28.4333	0.13569
1707	0.11895		28.45	0.11895
1708	0.10453		28.4667	0.10453
1709	0.09163		28.4833	0.09163
1710	0.0788		28.5	0.0788
1711	0.06565		28.5167	0.06565
1712	0.05118		28.5333	0.05118
1713	0.03909		28.55	0.03909
1714	0.02957		28.5667	0.02957
1715	0.02241		28.5833	0.02241
1716	0.01764		28.6	0.01764
1717	0.0142		28.6167	0.0142
1718	0.01313		28.6333	0.01313
1719	0.0105		28.65	0.0105
1720	0.00747		28.6667	0.00747
1721	0.00348		28.6833	0.00348
1722	0.000837537		28.7	0.000837537
1723	0.000933582		28.7167	0.000933582
1724	0.00316		28.7333	0.00316
1725	0.00614		28.75	0.00614
1726	0.00723		28.7667	0.00723
1727	0.00674		28.7833	0.00674
1728	0.00576		28.8	0.00576
1729	0.00412		28.8167	0.00412
1730	0.0027		28.8333	0.0027
1731	0.00265		28.85	0.00265
1732	0.00195		28.8667	0.00195
1733	0.000837105		28.8833	0.000837105
1734	-0.000870602		28.9	-0.000870602
1735	-0.00104		28.9167	-0.00104
1736	0.000653982		28.9333	0.000653982
1737	0.00135		28.95	0.00135
1738	0.00276		28.9667	0.00276
1739	0.00293		28.9833	0.00293
1740	0.00269		29	0.00269
1741	0.00193		29.0167	0.00193
1742	-5.22651e-05		29.0333	-5.22651e-05
1743	-0.00228		29.05	-0.00228
1744	-0.0032		29.0667	-0.0032
1745	-0.00329		29.0833	-0.00329
1746	-0.00141		29.1	-0.00141
1747	-0.000700804		29.1167	-0.000700804
1748	0.000321488		29.1333	0.000321488
1749	0.00025378		29.15	0.00025378
1750	-2.39278e-05		29.1667	-2.39278e-05
1751	0.000578364		29.1833	0.000578364
1752	0.00188		29.2	0.00188
1753	0.00255		29.2167	0.00255
1754	0.00304		29.2333	0.00304
1755	0.00103		29.25	0.00103
1756	-0.00138		29.2667	-0.00138
1757	-0.00499		29.2833	-0.00499
1758	-0.00551		29.3	-0.00551
1759	-0.00376		29.3167	-0.00376
1760	-0.00101		29.3333	-0.00101
1761	-0.00108		29.35	-0.00108
1762	-0.00122		29.3667	-0.00122
1763	-0.00026413		29.3833	-0.00026413
1764	0.000428162		29.4	0.000428162
1765	0.00118		29.4167	0.00118
1766	0.00119		29.4333	0.00119
1767	0.00255		29.45	0.00255
1768	0.00214		29.4667	0.00214
1769	0.000929623		29.4833	0.000929623
1770	0.00163		29.5	0.00163
1771	0.00344		29.5167	0.00344
1772	0.00596		29.5333	0.00596
1773	0.00649		29.55	0.00649
1774	0.00693		29.5667	0.00693
1775	0.00782		29.5833	0.00782
1776	0.00828		29.6	0.00828
1777	0.00715		29.6167	0.00715
1778	0.00454		29.6333	0.00454
1779	0.00261		29.65	0.00261
1780	0.0011		29.6667	0.0011
1781	0.00156		29.6833	0.00156
1782	0.00168		29.7	0.00168
1783	0.00423		29.7167	0.00423
1784	0.00385		29.7333	0.00385
1785	0.00481		29.75	0.00481
1786	0.00278		29.7667	0.00278
1787	0.000972558		29.7833	0.000972558
1788	-0.00164		29.8	-0.00164
1789	-0.00104		29.8167	-0.00104
1790	-0.000666751		29.8333	-0.000666751
1791	-0.000483187		29.85	-0.000483187
1792	-0.00215		29.8667	-0.00215
1793	-0.0015		29.8833	-0.0015
1794	-0.000442495		29.9	-0.000442495
1795	-0.00101		29.9167	-0.00101
1796	-0.00217		29.9333	-0.00217
1797	-0.00383		29.95	-0.00383
1798	-0.00401		29.9667	-0.00401
1799	-0.00325		29.9833	-0.00325
1800	-0.00255		30	-0.00255
1801	-0.000637548		30.0167	-0.000637548
1802	0.00137		30.0333	0.00137
1803	0.00455		30.05	0.00455
1804	0.00444		30.0667	0.00444
1805	0.00197		30.0833	0.00197
1806	-0.000329728		30.1	-0.000329728
1807	-0.00177		30.1167	-0.00177
1808	-0.00205		30.1333	-0.00205
1809	-0.00327		30.15	-0.00327
1810	-0.00233		30.1667	-0.00233
1811	-0.000861908		30.1833	-0.000861908
1812	0.000790796		30.2	0.000790796
1813	0.0024		30.2167	0.0024
1814	0.00235		30.2333	0.00235
1815	0.000293349		30.25	0.000293349
1816	-0.0002558		30.2667	-0.0002558
1817	-0.00149		30.2833	-0.00149
1818	-0.000754097		30.3	-0.000754097
1819	-0.00176		30.3167	-0.00176
1820	-0.000762395		30.3333	-0.000762395
1821	-0.00105		30.35	-0.00105
1822	-0.00144		30.3667	-0.00144
1823	-0.00209		30.3833	-0.00209
1824	-0.00186		30.4	-0.00186
1825	-0.0025		30.4167	-0.0025
1826	-0.00246		30.4333	-0.00246
1827	-0.0012		30.45	-0.0012
1828	0.000154414		30.4667	0.000154414
1829	0.0014		30.4833	0.0014
1830	-0.000783884		30.5	-0.000783884
1831	-0.0018		30.5167	-0.0018
1832	-0.00317		30.5333	-0.00317
1833	-0.00336		30.55	-0.00336
1834	-0.00397		30.5667	-0.00397
1835	-0.00468		30.5833	-0.00468
1836	-0.00394		30.6	-0.00394
1837	-0.00359		30.6167	-0.00359
1838	-0.00215		30.6333	-0.00215
1839	-0.00162		30.65	-0.00162
1840	-0.00141		30.6667	-0.00141
1841	-0.00126		30.6833	-0.00126
1842	0.00058633		30.7	0.00058633
1843	0.00184		30.7167	0.00184
1844	0.00146		30.7333	0.00146
1845	-0.000511117		30.75	-0.000511117
1846	4.97341e-05		30.7667	4.97341e-05
1847	-5.94147e-05		30.7833	-5.94147e-05
1848	8.14364e-05		30.8	8.14364e-05
1849	-0.00214		30.8167	-0.00214
1850	-0.00292		30.8333	-0.00292
1851	-0.00341		30.85	-0.00341
1852	-0.00201		30.8667	-0.00201
1853	-0.0019		30.8833	-0.0019
1854	-1.99659e-05		30.9	-1.99659e-05
1855	0.000646585		30.9167	0.000646585
1856	0.0032		30.9333	0.0032
1857	0.00206		30.95	0.00206
1858	-0.00077376		30.9667	-0.00077376
1859	-0.00361		30.9833	-0.00361
1860	-0.0041		31	-0.0041
1861	-0.00388		31.0167	-0.00388
1862	-0.00457		31.0333	-0.00457
1863	-0.03242		31.05	-0.03242
1864	-0.06317		31.0667	-0.06317
1865	-0.08499		31.0833	-0.08499
1866	-0.06821		31.1	-0.06821
1867	-0.01416		31.1167	-0.01416
1868	0.05314		31.1333	0.05314
1869	0.12085		31.15	0.12085
1870	0.16958		31.1667	0.16958
1871	0.20939		31.1833	0.20939
1872	0.24871		31.2	0.24871
1873	0.28686		31.2167	0.28686
1874	0.31856		31.2333	0.31856
1875	0.33921		31.25	0.33921
1876	0.34519		31.2667	0.34519
1877	0.34013		31.2833	0.34013
1878	0.32713		31.3	0.32713
1879	0.30773		31.3167	0.30773
1880	0.28595		31.3333	0.28595
1881	0.26671		31.35	0.26671
1882	0.25136		31.3667	0.25136
1883	0.23888		31.3833	0.23888
1884	0.22525		31.4	0.22525
1885	0.20874		31.4167	0.20874
1886	0.19125		31.4333	0.19125
1887	0.17341		31.45	0.17341
1888	0.15565		31.4667	0.15565
1889	0.13661		31.4833	0.13661
1890	0.11967		31.5	0.11967
1891	0.10544		31.5167	0.10544
1892	0.09236		31.5333	0.09236
1893	0.08146		31.55	0.08146
1894	0.06989		31.5667	0.06989
1895	0.06233		31.5833	0.06233
1896	0.05478		31.6	0.05478
1897	0.05036		31.6167	0.05036
1898	0.04671		31.6333	0.04671
1899	0.04275		31.65	0.04275
1900	0.04014		31.6667	0.04014
1901	0.03931		31.6833	0.03931
1902	0.03943		31.7	0.03943
1903	0.03932		31.7167	0.03932
1904	0.03649		31.7333	0.03649
1905	0.03312		31.75	0.03312
1906	0.02864		31.7667	0.02864
1907	0.02359		31.7833	0.02359
1908	0.02047		31.8	0.02047
1909	0.01896		31.8167	0.01896
1910	0.01906		31.8333	0.01906
1911	0.01817		31.85	0.01817
1912	0.0163		31.8667	0.0163
1913	0.01566		31.8833	0.01566
1914	0.01311		31.9	0.01311
1915	0.01144		31.9167	0.01144
1916	0.0104		31.9333	0.0104
1917	0.01134		31.95	0.01134
1918	0.01189		31.9667	0.01189
1919	0.01192		31.9833	0.01192
1920	0.01151		32	0.01151
1921	0.01017		32.0167	0.01017
1922	0.00863		32.0333	0.00863
1923	0.007		32.05	0.007
1924	0.0077		32.0667	0.0077
1925	0.00763		32.0833	0.00763
1926	0.00782		32.1	0.00782
1927	0.0061		32.1167	0.0061
1928	0.00485		32.1333	0.00485
1929	0.00427		32.15	0.00427
1930	0.0049		32.1667	0.0049
1931	0.00627		32.1833	0.00627
1932	0.0057		32.2	0.0057
1933	0.00543		32.2167	0.00543
1934	0.0051		32.2333	0.0051
1935	0.00512		32.25	0.00512
1936	0.00519		32.2667	0.00519
1937	0.00315		32.2833	0.00315
1938	0.00285		32.3	0.00285
1939	0.00181		32.3167	0.00181
1940	0.00423		32.3333	0.00423
1941	0.00705		32.35	0.00705
1942	0.00793		32.3667	0.00793
1943	0.00338		32.3833	0.00338
1944	-0.00155		32.4	-0.00155
1945	-0.00452		32.4167	-0.00452
1946	-0.00502		32.4333	-0.00502
1947	-0.00494		32.45	-0.00494
1948	-0.00256		32.4667	-0.00256
1949	0.00219		32.4833	0.00219
1950	0.00508		32.5	0.00508
1951	0.00549		32.5167	0.00549
1952	0.00418		32.5333	0.00418
1953	0.00361		32.55	0.00361
1954	0.00702		32.5667	0.00702
1955	0.01403		32.5833	0.01403
1956	0.01622		32.6	0.01622
1957	0.01217		32.6167	0.01217
1958	0.00202		32.6333	0.00202
1959	-0.00399		32.65	-0.00399
1960	-0.00557		32.6667	-0.00557
1961	-0.0029		32.6833	-0.0029
1962	-0.000160937		32.7	-0.000160937
1963	0.00158		32.7167	0.00158
1964	-0.000108987		32.7333	-0.000108987
1965	-0.00124		32.75	-0.00124
1966	-0.00154		32.7667	-0.00154
1967	-0.000436062		32.7833	-0.000436062
1968	0.0027		32.8	0.0027
1969	0.00311		32.8167	0.00311
1970	0.00496		32.8333	0.00496
1971	0.00321		32.85	0.00321
1972	0.00427		32.8667	0.00427
1973	0.00426		32.8833	0.00426
1974	0.00512		32.9	0.00512
1975	0.00308		32.9167	0.00308
1976	0.00316		32.9333	0.00316
1977	0.005		32.95	0.005
1978	0.00777		32.9667	0.00777
1979	0.00629		32.9833	0.00629
1980	0.0026		33	0.0026
1981	-7.13478e-05		33.0167	-7.13478e-05
1982	0.00142		33.0333	0.00142
1983	0.00391		33.05	0.00391
1984	0.00436		33.0667	0.00436
1985	0.00325		33.0833	0.00325
1986	0.00412		33.1	0.00412
1987	0.00539		33.1167	0.00539
1988	0.00482		33.1333	0.00482
1989	0.00379		33.15	0.00379
1990	0.00268		33.1667	0.00268
1991	0.00247		33.1833	0.00247
1992	0.00242		33.2	0.00242
1993	0.00286		33.2167	0.00286
1994	0.00445		33.2333	0.00445
1995	0.00633		33.25	0.00633
1996	0.00972		33.2667	0.00972
1997	0.0113		33.2833	0.0113
1998	0.00816		33.3	0.00816
1999	0.00518		33.3167	0.00518
2000	0.00295		33.3333	0.00295
2001	0.00367		33.35	0.00367
[truncated: 1,661 more rows]

## Sheet: Figure1H_Buffer_ITC
sec	ucal/sec		min	ucal/sec
3	-0.00588		0.05	-0.00588
4	-0.00534		0.0666667	-0.00534
5	-0.00534		0.0833333	-0.00534
6	-0.00434		0.1	-0.00434
7	-0.00312		0.116667	-0.00312
8	-0.00299		0.133333	-0.00299
9	-0.00196		0.15	-0.00196
10	-0.000407367		0.166667	-0.000407367
11	0.00146		0.183333	0.00146
12	0.000256648		0.2	0.000256648
13	-0.00569		0.216667	-0.00569
14	-0.01102		0.233333	-0.01102
15	-0.01259		0.25	-0.01259
16	-0.01235		0.266667	-0.01235
17	-0.00955		0.283333	-0.00955
18	-0.00846		0.3	-0.00846
19	-0.00682		0.316667	-0.00682
20	-0.00717		0.333333	-0.00717
21	-0.00738		0.35	-0.00738
22	-0.00753		0.366667	-0.00753
23	-0.00776		0.383333	-0.00776
24	-0.00987		0.4	-0.00987
25	-0.01191		0.416667	-0.01191
26	-0.01308		0.433333	-0.01308
27	-0.01146		0.45	-0.01146
28	-0.00794		0.466667	-0.00794
29	-0.00536		0.483333	-0.00536
30	-0.00431		0.5	-0.00431
31	-0.0047		0.516667	-0.0047
32	-0.00617		0.533333	-0.00617
33	-0.00562		0.55	-0.00562
34	-0.00577		0.566667	-0.00577
35	-0.00409		0.583333	-0.00409
36	-0.00435		0.6	-0.00435
37	-0.00464		0.616667	-0.00464
38	-0.00713		0.633333	-0.00713
39	-0.0095		0.65	-0.0095
40	-0.01058		0.666667	-0.01058
41	-0.00729		0.683333	-0.00729
42	-0.0041		0.7	-0.0041
43	-0.00264		0.716667	-0.00264
44	-0.00359		0.733333	-0.00359
45	-0.00277		0.75	-0.00277
46	-0.00298		0.766667	-0.00298
47	-0.00294		0.783333	-0.00294
48	-0.00546		0.8	-0.00546
49	-0.00585		0.816667	-0.00585
50	-0.00562		0.833333	-0.00562
51	-0.00403		0.85	-0.00403
52	-0.00218		0.866667	-0.00218
53	-0.000206058		0.883333	-0.000206058
54	-0.00121		0.9	-0.00121
55	-0.00222		0.916667	-0.00222
56	-0.00365		0.933333	-0.00365
57	-0.00205		0.95	-0.00205
58	-0.0042		0.966667	-0.0042
59	-0.00411		0.983333	-0.00411
60	-0.0034		1	-0.0034
61	0		1.01667	0
62	0.00333		1.03333	0.00333
63	0.00802		1.05	0.00802
64	0.0109		1.06667	0.0109
65	0.00706		1.08333	0.00706
66	-0.00137		1.1	-0.00137
67	-0.00695		1.11667	-0.00695
68	-0.01136		1.13333	-0.01136
69	-0.01336		1.15	-0.01336
70	-0.01496		1.16667	-0.01496
71	-0.01109		1.18333	-0.01109
72	-0.00695		1.2	-0.00695
73	-0.00315		1.21667	-0.00315
74	-0.00277		1.23333	-0.00277
75	-0.00132		1.25	-0.00132
76	-0.00154		1.26667	-0.00154
77	-0.000657885		1.28333	-0.000657885
78	-0.00202		1.3	-0.00202
79	-0.000883871		1.31667	-0.000883871
80	0.000363137		1.33333	0.000363137
81	-0.000389856		1.35	-0.000389856
82	-0.00368		1.36667	-0.00368
83	-0.00693		1.38333	-0.00693
84	-0.00623		1.4	-0.00623
85	-0.00412		1.41667	-0.00412
86	-0.00166		1.43333	-0.00166
87	-0.000507813		1.45	-0.000507813
88	0.00264		1.46667	0.00264
89	0.00449		1.48333	0.00449
90	0.00581		1.5	0.00581
91	0.00341		1.51667	0.00341
92	0.000767223		1.53333	0.000767223
93	-0.00068577		1.55	-0.00068577
94	-0.00295		1.56667	-0.00295
95	-0.00337		1.58333	-0.00337
96	-0.00489		1.6	-0.00489
97	-0.00407		1.61667	-0.00407
98	-0.00377		1.63333	-0.00377
99	-0.00324		1.65	-0.00324
100	-0.00342		1.66667	-0.00342
101	-0.00222		1.68333	-0.00222
102	0.000407295		1.7	0.000407295
103	0.00113		1.71667	0.00113
104	-0.000138691		1.73333	-0.000138691
105	-0.00283		1.75	-0.00283
106	-0.00142		1.76667	-0.00142
107	-0.00173		1.78333	-0.00173
108	-0.0021		1.8	-0.0021
109	-0.00336		1.81667	-0.00336
110	-0.00202		1.83333	-0.00202
111	0.000390359		1.85	0.000390359
112	-0.000292633		1.86667	-0.000292633
113	-0.000505626		1.88333	-0.000505626
114	-0.000158619		1.9	-0.000158619
115	0.0027		1.91667	0.0027
116	0.00474		1.93333	0.00474
117	0.0053		1.95	0.0053
118	0.00303		1.96667	0.00303
119	0.00191		1.98333	0.00191
120	0.000153424		2	0.000153424
121	0.000940431		2.01667	0.000940431
122	0.000437438		2.03333	0.000437438
123	-0.000195554		2.05	-0.000195554
124	-0.002		2.06667	-0.002
125	-0.00371		2.08333	-0.00371
126	-0.0029		2.1	-0.0029
127	-0.000927526		2.11667	-0.000927526
128	-4.05184e-05		2.13333	-4.05184e-05
129	-0.00219		2.15	-0.00219
130	-0.00327		2.16667	-0.00327
131	-0.00521		2.18333	-0.00521
132	-0.00486		2.2	-0.00486
133	-0.00495		2.21667	-0.00495
134	-0.00305		2.23333	-0.00305
135	-0.00169		2.25	-0.00169
136	-0.000654461		2.26667	-0.000654461
137	-0.00182		2.28333	-0.00182
138	-0.00217		2.3	-0.00217
139	-0.00407		2.31667	-0.00407
140	-0.00303		2.33333	-0.00303
141	-0.00244		2.35	-0.00244
142	-0.000692418		2.36667	-0.000692418
143	-0.00107		2.38333	-0.00107
144	-0.00349		2.4	-0.00349
145	-0.00438		2.41667	-0.00438
146	-0.00306		2.43333	-0.00306
147	-0.00111		2.45	-0.00111
148	-0.000920375		2.46667	-0.000920375
149	-0.00263		2.48333	-0.00263
150	-0.00248		2.5	-0.00248
151	-0.00286		2.51667	-0.00286
152	-0.00238		2.53333	-0.00238
153	-0.00238		2.55	-0.00238
154	-0.000198332		2.56667	-0.000198332
155	0.00134		2.58333	0.00134
156	0.000435683		2.6	0.000435683
157	-0.00052731		2.61667	-0.00052731
158	-0.000250303		2.63333	-0.000250303
[truncated: 3,504 more rows]

[truncated: 4 more sheets: Figure1I_WT_integrated_ITC, Figure1J, Figure1K, Figure1L]
