# Supplementary material for: Structural and functional properties of a plant NRAMP-related aluminum transporter
Source: eLife. 2023 Apr 19;12:e85641. doi: 10.7554/eLife.85641 (PMC10115441; doi:10.7554/eLife.85641)
Supplement: Figure 2—figure supplement 1—source data 1. [file elife-85641-fig2-figsupp1-data1.zip]

Archive with 4 entries (3 files):
- Figure 2-figure supplement 1-source data/
- Figure 2-figure supplement 1-source data/Figure1-suppl2A_Figure2_suppl1B_SDS-PAGE-labelled.jpg
- Figure 2-figure supplement 1-source data/Figure1-suppl2A_Figure2_suppl1B_SDS-PAGE-unedited.jpg
- Figure 2-figure supplement 1-source data/Figure2-supplement1.xlsx
